# Supplementary material for: Emergence of a short peptide based reductase via activation of the model hydride rich cofactor
Source: Nat Commun. 2024 May 28;15:4515. doi: 10.1038/s41467-024-48930-w (PMC11130128; doi:10.1038/s41467-024-48930-w)
Supplement: Supplementary file 4 — Source Data [file 41467_2024_48930_MOESM4_ESM.xlsx]

## Sheet: Figure 2b
Wavelength (nm)	Fluorescence Intensity (ARG-16)	Fluorescence Intensity (ThT)
375	14671.8	5481.47
376	12320.7	5143.64
377	11333.6	4915.68
378	11710.4	4797.58
379	13451.3	4789.35
380	16556.3	4890.99
381	21025.2	5102.5
382	26858.2	5423.87
383	34055.1	5855.11
384	42616.1	6396.22
385	52541.1	7047.19
386	62980.1	7628.69
387	75264.3	8389.96
388	89132.7	9297.64
389	104813	10358.6
390	122284	11586
391	141280	13015.2
392	161865	14575.6
393	184138	16338.7
394	207199	18190.9
395	231292	20251.7
396	256049	22375.9
397	281270	24924.8
398	306332	27476.7
399	331303	30364
400	355679	33387
401	378899	36551.8
402	401004	40240.2
403	421332	44255.5
404	440249	48548.5
405	457478	53116.4
406	472565	58215.9
407	485396	63689.7
408	496219	69554.9
409	505095	75871.1
410	512099	82632.1
411	517402	89796.5
412	521415	97008.7
413	524161	104393
414	525276	111916
415	526339	119536
416	526774	127134
417	526617	134946
418	525865	142309
419	525254	149907
420	524478	157152
421	523227	164283
422	522139	171260
423	520766	177842
424	519206	183847
425	516805	189660
426	513762	195097
427	510064	200431
428	506084	205305
429	501353	209687
430	496005	213973
431	490103	217804
432	483731	220801
433	476414	223311
434	468477	225867
435	460327	227838
436	451357	229420
437	441862	230474
438	431848	231195
439	421976	231777
440	411493	231638
441	400976	230998
442	390406	230000
443	379540	228681
444	368878	227118
445	358319	225301
446	348069	223028
447	338048	221008
448	328738	218485
449	319609	215819
450	310997	213021
451	302707	209778
452	294813	206118
453	287054	202454
454	279802	199281
455	273045	195367
456	266469	191331
457	260007	187090
458	253787	183003
459	248019	178521
460	241997	173920
461	236617	169310
462	230998	164639
463	225392	160118
464	219907	155626
465	214258	150926
466	209004	146434
467	204121	142253
468	199284	137803
469	194190	133308
470	189312	128846
471	184572	124428
472	179850	120016
473	175451	115866
474	171098	111924
475	166871	107791
476	162574	103884
477	158612	100136
478	154903	96618.3
479	151035	92966.6
480	147423	89705.6
481	143897	86539.8
482	140342	83468.8
483	136578	80610.6
484	133203	77721.2
485	130009	74977.5
486	127071	72270.6
487	124140	69643.8
488	120996	66996
489	118010	64547
490	114981	62110.1
491	112137	59595
492	109323	57152.2
493	106642	54952.2
494	103948	52873.6
495	101264	50881.8
496	98648.9	48850.7
497	96194.4	46935.8
498	93650	45106.7
499	91205.6	43269.7
500	89086.3	41561.2
501	86685	39928.9
502	84433.8	38372.8
503	82030.2	36769.9
504	79879	35186.8
505	77625.2	33782.5
506	75441.2	32346.9
507	73367.5	31067.3
508	71137.3	29813.7
509	69067.2	28574.3
510	66915.8	27354
511	64895.3	26218.4
512	63027.5	25131.1
513	61064	24209.9
514	59230.2	23382.1
515	57364.8	22426.6
516	55454.3	21436.4
517	53680	20608.2
518	51970.3	19828.6
519	50435.8	19025.1
520	48882.3	18193.5
521	47330.4	17581
522	45802	16904.4
523	44272.2	16301.5
524	42769.9	15702.2
525	41399.5	15170.8
526	40064.3	14619.8
527	38843.2	14054.6
528	37671.4	13528
529	36621.2	12995
530	35550.5	12559.8
531	34499.8	12131.7
532	33439.4	11619
533	32381	11236.4
534	31412.9	10873.2
535	30412.3	10429.9
536	29426.2	10085.6
537	28512.9	9769.87
538	27702.5	9430.77
539	26865.9	9127.12
540	25996.2	8796.43
541	25180.6	8487.44
542	24389.9	8189.73
543	23624.2	7903.31
544	22883.5	7628.17
545	22167.7	7364.32
546	21476.9	7111.75
547	20811	6870.47
548	20170.1	6640.48
549	19554.1	6421.77
550	18963.1	6214.35

## Sheet: Figure 2e
System	Product Yield (%)	Std dev.
ARG-16 + NaBH4 + 1	27.5	4
NaBH4 + 1	1	0.5
ARG-16 + 1	0.1	0.05
1	0.1	0.05

## Sheet: Figure 2g
Retention Time (min)	1 h	4 h	8 h	12 h	24 h
3.0184	0.000190257	-0.00252	-0.000212578	-0.00178	-0.00249
3.02007	0.000164234	-0.00254	-0.000231059	-0.00179	-0.00249
3.02174	0.000139876	-0.00255	-0.000247196	-0.00179	-0.00248
3.0234	0.000112122	-0.00257	-0.000264057	-0.00179	-0.00248
3.02507	8.37691e-05	-0.00258	-0.000279877	-0.00179	-0.00248
3.02674	5.67291e-05	-0.0026	-0.000294505	-0.00179	-0.00248
3.0284	2.83941e-05	-0.00261	-0.000308179	-0.00179	-0.00247
3.03007	-1.58334e-06	-0.00263	-0.000322256	-0.00179	-0.00247
3.03174	-2.68e-05	-0.00264	-0.0003356	-0.0018	-0.00246
3.0334	-4.973e-05	-0.00265	-0.000347738	-0.0018	-0.00245
3.03507	-7.18e-05	-0.00266	-0.000360366	-0.00182	-0.00245
3.03674	-9.19308e-05	-0.00268	-0.000373206	-0.00184	-0.00244
3.03841	-0.000111417	-0.00269	-0.000383827	-0.00187	-0.00244
3.04007	-0.000130988	-0.0027	-0.000393577	-0.0019	-0.00244
3.04174	-0.000151241	-0.00272	-0.000404605	-0.00194	-0.00243
3.04341	-0.000172033	-0.00273	-0.000415768	-0.00198	-0.00243
3.04507	-0.000191635	-0.00274	-0.000425425	-0.00202	-0.00242
3.04674	-0.000208933	-0.00275	-0.000436146	-0.00206	-0.00241
3.04841	-0.000226674	-0.00276	-0.000445971	-0.00211	-0.00241
3.05007	-0.000243122	-0.00276	-0.000453693	-0.00215	-0.0024
3.05174	-0.000257636	-0.00277	-0.000459558	-0.00219	-0.00239
3.05341	-0.000273589	-0.00277	-0.000464861	-0.00223	-0.00239
3.05507	-0.000288198	-0.00278	-0.000469075	-0.00227	-0.00238
3.05674	-0.000303273	-0.00278	-0.000474697	-0.00231	-0.00237
3.05841	-0.00031796	-0.00279	-0.000481326	-0.00235	-0.00236
3.06007	-0.000335025	-0.0028	-0.000490284	-0.00238	-0.00235
3.06174	-0.000350428	-0.0028	-0.000498933	-0.00241	-0.00234
3.06341	-0.000367593	-0.0028	-0.000507893	-0.00243	-0.00233
3.06507	-0.000385091	-0.0028	-0.000513274	-0.00245	-0.00232
3.06674	-0.000403736	-0.0028	-0.000516962	-0.00248	-0.00231
3.06841	-0.000419562	-0.0028	-0.000517538	-0.0025	-0.0023
3.07007	-0.000434624	-0.00279	-0.000519273	-0.00253	-0.00229
3.07174	-0.000447566	-0.00279	-0.000520478	-0.00255	-0.00227
3.07341	-0.000456807	-0.00278	-0.000525289	-0.00258	-0.00227
3.07507	-0.000463292	-0.00278	-0.000530161	-0.00261	-0.00226
3.07674	-0.000469403	-0.00278	-0.000535393	-0.00263	-0.00225
3.07841	-0.000475619	-0.00278	-0.000539039	-0.00264	-0.00224
3.08007	-0.000483554	-0.00278	-0.000543855	-0.00266	-0.00223
3.08174	-0.000493638	-0.00279	-0.000548146	-0.00268	-0.00222
3.08341	-0.000507064	-0.00281	-0.000552447	-0.00269	-0.00221
3.08508	-0.000520799	-0.00283	-0.000558027	-0.00271	-0.0022
3.08674	-0.000534508	-0.00285	-0.000563988	-0.00273	-0.00219
3.08841	-0.000547042	-0.00289	-0.000568539	-0.00275	-0.00219
3.09008	-0.000558885	-0.00293	-0.000570383	-0.00276	-0.00218
3.09174	-0.000567804	-0.00297	-0.000572151	-0.00278	-0.00218
3.09341	-0.000577294	-0.00301	-0.000573147	-0.00279	-0.00218
3.09508	-0.000587091	-0.00306	-0.000572558	-0.0028	-0.00217
3.09674	-0.000595647	-0.0031	-0.000571788	-0.00281	-0.00216
3.09841	-0.000603449	-0.00315	-0.0005722	-0.00282	-0.00215
3.10008	-0.000611707	-0.00318	-0.000573878	-0.00283	-0.00214
3.10174	-0.000619189	-0.00322	-0.000574903	-0.00283	-0.00213
3.10341	-0.000627491	-0.00325	-0.000578155	-0.00284	-0.00212
3.10508	-0.000638459	-0.00328	-0.000580229	-0.00285	-0.00211
3.10674	-0.000650347	-0.00331	-0.000581906	-0.00286	-0.00211
3.10841	-0.000662618	-0.00334	-0.000581133	-0.00286	-0.0021
3.11008	-0.000674534	-0.00337	-0.000580808	-0.00287	-0.0021
3.11174	-0.000685281	-0.0034	-0.000578019	-0.00287	-0.0021
3.11341	-0.00069273	-0.00342	-0.000577341	-0.00288	-0.00209
3.11508	-0.000700626	-0.00345	-0.000576883	-0.00289	-0.00209
3.11674	-0.000708049	-0.00347	-0.000577152	-0.00289	-0.00209
3.11841	-0.000716327	-0.0035	-0.000576308	-0.0029	-0.00208
3.12008	-0.000724792	-0.00353	-0.000575548	-0.0029	-0.00208
3.12174	-0.000735543	-0.00356	-0.000573736	-0.00291	-0.00208
3.12341	-0.000743435	-0.00359	-0.000570174	-0.00291	-0.00208
3.12508	-0.000748873	-0.00362	-0.000565834	-0.00292	-0.00208
3.12674	-0.000751627	-0.00365	-0.000562692	-0.00293	-0.00208
3.12841	-0.000753329	-0.00367	-0.000560796	-0.00294	-0.00208
3.13008	-0.000752167	-0.0037	-0.000557828	-0.00295	-0.00208
3.13175	-0.000753778	-0.00372	-0.000556261	-0.00295	-0.00208
3.13341	-0.000759802	-0.00374	-0.000555193	-0.00296	-0.00207
3.13508	-0.000768797	-0.00376	-0.000551898	-0.00296	-0.00208
3.13675	-0.000779624	-0.00378	-0.000547301	-0.00297	-0.00208
3.13841	-0.000792899	-0.00381	-0.000543159	-0.00297	-0.00208
3.14008	-0.000804022	-0.00383	-0.000538178	-0.00297	-0.00208
3.14175	-0.000812094	-0.00385	-0.000532981	-0.00297	-0.00209
3.14341	-0.000818991	-0.00387	-0.000528295	-0.00297	-0.00209
3.14508	-0.000824812	-0.00389	-0.000523668	-0.00297	-0.0021
3.14675	-0.000829651	-0.00391	-0.000518035	-0.00298	-0.00211
3.14841	-0.000836179	-0.00393	-0.000511291	-0.00298	-0.00211
3.15008	-0.000844371	-0.00395	-0.000502682	-0.00298	-0.00212
3.15175	-0.000850052	-0.00397	-0.000494052	-0.00298	-0.00213
3.15341	-0.000854224	-0.00399	-0.000484005	-0.00298	-0.00215
3.15508	-0.000858009	-0.004	-0.000475244	-0.00298	-0.00216
3.15675	-0.000859379	-0.00401	-0.000467558	-0.00298	-0.00217
3.15841	-0.000860274	-0.00403	-0.000460706	-0.00298	-0.00218
3.16008	-0.000863729	-0.00404	-0.000454609	-0.00298	-0.00219
3.16175	-0.000868824	-0.00405	-0.000450299	-0.00298	-0.0022
3.16341	-0.000872994	-0.00406	-0.000445806	-0.00298	-0.00221
3.16508	-0.000879969	-0.00408	-0.000440559	-0.00298	-0.00222
3.16675	-0.000884599	-0.00409	-0.000435815	-0.00298	-0.00222
3.16841	-0.000888978	-0.00411	-0.000429383	-0.00297	-0.00223
3.17008	-0.000892094	-0.00412	-0.000421858	-0.00297	-0.00224
3.17175	-0.000897256	-0.00415	-0.000413401	-0.00297	-0.00225
3.17341	-0.000900484	-0.00417	-0.000405232	-0.00297	-0.00227
3.17508	-0.00090552	-0.00418	-0.000397542	-0.00297	-0.00228
3.17675	-0.000910399	-0.0042	-0.000390542	-0.00296	-0.00228
3.17842	-0.000916444	-0.00421	-0.000383653	-0.00296	-0.00229
3.18008	-0.000921323	-0.00422	-0.00037763	-0.00296	-0.0023
3.18175	-0.000927304	-0.00423	-0.000373128	-0.00296	-0.00231
3.18342	-0.000932974	-0.00424	-0.000366959	-0.00296	-0.00231
3.18508	-0.000939169	-0.00425	-0.000361889	-0.00295	-0.00232
3.18675	-0.000944085	-0.00426	-0.000357608	-0.00295	-0.00233
3.18842	-0.000948949	-0.00427	-0.000352356	-0.00294	-0.00234
3.19008	-0.00095393	-0.00428	-0.000345186	-0.00294	-0.00235
3.19175	-0.000959911	-0.00429	-0.000339508	-0.00294	-0.00236
3.19342	-0.000965953	-0.0043	-0.000333283	-0.00294	-0.00237
3.19508	-0.000974862	-0.00431	-0.000327073	-0.00293	-0.00239
3.19675	-0.00098473	-0.00432	-0.000320618	-0.00293	-0.0024
3.19842	-0.000994186	-0.00432	-0.000314249	-0.00293	-0.00241
3.20008	-0.001	-0.00433	-0.000307646	-0.00292	-0.00242
3.20175	-0.00101	-0.00434	-0.000300173	-0.00292	-0.00243
3.20342	-0.00102	-0.00435	-0.000292133	-0.00291	-0.00244
3.20508	-0.00103	-0.00436	-0.000286356	-0.0029	-0.00244
3.20675	-0.00104	-0.00437	-0.000281808	-0.0029	-0.00245
3.20842	-0.00104	-0.00438	-0.000277677	-0.00289	-0.00245
3.21008	-0.00105	-0.00439	-0.000275849	-0.00289	-0.00246
3.21175	-0.00106	-0.0044	-0.00027547	-0.00288	-0.00247
3.21342	-0.00107	-0.0044	-0.000273888	-0.00287	-0.00247
3.21508	-0.00108	-0.00441	-0.000272271	-0.00287	-0.00248
3.21675	-0.00108	-0.00441	-0.000270588	-0.00286	-0.00249
3.21842	-0.00109	-0.00442	-0.000265181	-0.00285	-0.00249
3.22008	-0.0011	-0.00443	-0.000257637	-0.00284	-0.00249
3.22175	-0.0011	-0.00443	-0.000249707	-0.00284	-0.0025
3.22342	-0.00111	-0.00443	-0.000241519	-0.00284	-0.0025
3.22509	-0.00111	-0.00444	-0.000232858	-0.00283	-0.0025
3.22675	-0.00111	-0.00444	-0.000228084	-0.00282	-0.00251
3.22842	-0.00111	-0.00445	-0.000224792	-0.00282	-0.00252
3.23009	-0.00111	-0.00446	-0.000221498	-0.00281	-0.00253
3.23175	-0.00111	-0.00446	-0.000218814	-0.0028	-0.00253
3.23342	-0.00111	-0.00447	-0.000216599	-0.0028	-0.00254
3.23509	-0.00111	-0.00447	-0.000212278	-0.00279	-0.00254
3.23675	-0.00112	-0.00448	-0.000207728	-0.00279	-0.00255
3.23842	-0.00112	-0.00448	-0.000204088	-0.00278	-0.00256
3.24009	-0.00113	-0.00449	-0.000199677	-0.00277	-0.00257
3.24175	-0.00113	-0.00449	-0.000196683	-0.00276	-0.00257
3.24342	-0.00113	-0.00449	-0.000193316	-0.00275	-0.00258
3.24509	-0.00113	-0.00449	-0.0001889	-0.00274	-0.00258
3.24675	-0.00113	-0.0045	-0.00018219	-0.00274	-0.00259
3.24842	-0.00113	-0.0045	-0.000174894	-0.00273	-0.00259
3.25009	-0.00112	-0.0045	-0.000165543	-0.00272	-0.0026
3.25175	-0.00112	-0.00451	-0.00015704	-0.00272	-0.0026
3.25342	-0.00111	-0.00451	-0.000150552	-0.00271	-0.0026
3.25509	-0.00111	-0.00451	-0.00014561	-0.00271	-0.0026
3.25675	-0.00111	-0.00452	-0.000142322	-0.00271	-0.0026
3.25842	-0.0011	-0.00452	-0.000139968	-0.00271	-0.0026
3.26009	-0.0011	-0.00453	-0.00013837	-0.00271	-0.0026
3.26175	-0.00109	-0.00453	-0.000135781	-0.00271	-0.0026
3.26342	-0.00108	-0.00454	-0.00013452	-0.0027	-0.00261
3.26509	-0.00107	-0.00454	-0.000131415	-0.0027	-0.00261
3.26675	-0.00107	-0.00454	-0.000126622	-0.0027	-0.00262
3.26842	-0.00106	-0.00454	-0.000121032	-0.00269	-0.00262
3.27009	-0.00105	-0.00454	-0.000115272	-0.00269	-0.00262
3.27176	-0.00105	-0.00454	-0.000107802	-0.00268	-0.00262
3.27342	-0.00104	-0.00454	-0.000101218	-0.00267	-0.00263
3.27509	-0.00104	-0.00455	-9.49934e-05	-0.00267	-0.00263
3.27676	-0.00104	-0.00455	-8.72826e-05	-0.00266	-0.00263
3.27842	-0.00103	-0.00456	-7.99168e-05	-0.00266	-0.00263
3.28009	-0.00103	-0.00456	-7.18985e-05	-0.00266	-0.00263
3.28176	-0.00102	-0.00456	-6.45085e-05	-0.00265	-0.00263
3.28342	-0.00101	-0.00457	-5.88676e-05	-0.00265	-0.00263
3.28509	-0.00099614	-0.00457	-5.47059e-05	-0.00265	-0.00263
3.28676	-0.000984268	-0.00458	-5.26417e-05	-0.00265	-0.00263
3.28842	-0.00097426	-0.00459	-5.21026e-05	-0.00264	-0.00264
3.29009	-0.000963881	-0.0046	-5.06192e-05	-0.00264	-0.00264
3.29176	-0.000953963	-0.0046	-4.92692e-05	-0.00263	-0.00264
3.29342	-0.000943917	-0.00461	-4.7405e-05	-0.00263	-0.00265
3.29509	-0.000934115	-0.00462	-4.32958e-05	-0.00262	-0.00266
3.29676	-0.000922529	-0.00462	-3.75867e-05	-0.00262	-0.00266
3.29842	-0.000909229	-0.00463	-3.34375e-05	-0.00262	-0.00267
3.30009	-0.000893859	-0.00463	-2.75384e-05	-0.00261	-0.00267
3.30176	-0.00087974	-0.00464	-2.18092e-05	-0.00261	-0.00267
3.30342	-0.000863654	-0.00464	-1.68109e-05	-0.0026	-0.00268
3.30509	-0.00084734	-0.00464	-1.26034e-05	-0.0026	-0.00268
3.30676	-0.000831129	-0.00464	-6.24259e-06	-0.0026	-0.00268
3.30842	-0.000817859	-0.00464	-5.00773e-08	-0.00259	-0.00268
3.31009	-0.000803029	-0.00464	6.4191e-06	-0.00259	-0.00268
3.31176	-0.000790435	-0.00464	1.34675e-05	-0.00258	-0.00268
3.31342	-0.00077658	-0.00465	2.02091e-05	-0.00258	-0.00268
3.31509	-0.000764457	-0.00465	2.53575e-05	-0.00257	-0.00268
3.31676	-0.000750157	-0.00465	2.92183e-05	-0.00257	-0.00268
3.31842	-0.000736069	-0.00465	3.20858e-05	-0.00256	-0.00269
3.32009	-0.000721365	-0.00465	3.65441e-05	-0.00256	-0.00269
3.32176	-0.000708326	-0.00465	4.04625e-05	-0.00256	-0.00269
3.32343	-0.000693666	-0.00465	4.57391e-05	-0.00255	-0.00269
3.32509	-0.000679093	-0.00465	5.01483e-05	-0.00255	-0.00269
3.32676	-0.000664779	-0.00465	5.51491e-05	-0.00255	-0.00269
3.32843	-0.000648859	-0.00464	5.59774e-05	-0.00255	-0.0027
3.33009	-0.00063329	-0.00464	5.67291e-05	-0.00255	-0.0027
3.33176	-0.000618585	-0.00463	5.61599e-05	-0.00255	-0.0027
3.33343	-0.000605005	-0.00463	5.84041e-05	-0.00254	-0.0027
3.33509	-0.000589432	-0.00463	6.12333e-05	-0.00254	-0.0027
3.33676	-0.000575279	-0.00463	6.64558e-05	-0.00253	-0.0027
3.33843	-0.000559055	-0.00463	7.31158e-05	-0.00253	-0.0027
3.34009	-0.000542476	-0.00462	8.09758e-05	-0.00252	-0.0027
3.34176	-0.000524514	-0.00462	8.772e-05	-0.00252	-0.00271
3.34343	-0.000507044	-0.00462	9.43783e-05	-0.00252	-0.00271
3.34509	-0.000488183	-0.00462	0.000102851	-0.00252	-0.00271
3.34676	-0.000470704	-0.00462	0.000111188	-0.00252	-0.00271
3.34843	-0.00045199	-0.00461	0.000119835	-0.00251	-0.00271
3.35009	-0.000433328	-0.00461	0.000127114	-0.00251	-0.00271
3.35176	-0.000416242	-0.0046	0.000133538	-0.0025	-0.0027
3.35343	-0.000400737	-0.0046	0.000137417	-0.0025	-0.0027
3.35509	-0.000384334	-0.00459	0.000141038	-0.00249	-0.0027
3.35676	-0.000369317	-0.00459	0.000144219	-0.00249	-0.0027
3.35843	-0.000355184	-0.00458	0.000148707	-0.00249	-0.0027
3.36009	-0.000340589	-0.00457	0.000154619	-0.00249	-0.0027
3.36176	-0.000324794	-0.00456	0.000161382	-0.00248	-0.0027
3.36343	-0.000309439	-0.00455	0.000167733	-0.00248	-0.0027
3.36509	-0.000292589	-0.00455	0.000172633	-0.00247	-0.0027
3.36676	-0.00027506	-0.00454	0.000176593	-0.00247	-0.00269
3.36843	-0.000257569	-0.00453	0.000179393	-0.00246	-0.00269
3.3701	-0.000240338	-0.00453	0.000182112	-0.00246	-0.00269
3.37176	-0.000223243	-0.00452	0.000184525	-0.00246	-0.00269
3.37343	-0.000207346	-0.00451	0.000188048	-0.00245	-0.00268
3.3751	-0.000192326	-0.00451	0.000190799	-0.00245	-0.00268
3.37676	-0.000176464	-0.0045	0.000194478	-0.00244	-0.00268
3.37843	-0.000160368	-0.00449	0.000197708	-0.00244	-0.00267
3.3801	-0.000143117	-0.00447	0.000202524	-0.00244	-0.00267
3.38176	-0.000125173	-0.00446	0.000208066	-0.00243	-0.00267
3.38343	-0.00010551	-0.00445	0.000215506	-0.00243	-0.00267
3.3851	-8.76876e-05	-0.00444	0.000221617	-0.00242	-0.00266
3.38676	-7.1246e-05	-0.00443	0.000228952	-0.00242	-0.00266
3.38843	-5.8281e-05	-0.00443	0.000234369	-0.00241	-0.00265
3.3901	-4.59693e-05	-0.00442	0.000238981	-0.0024	-0.00264
3.39176	-3.63993e-05	-0.00441	0.000243234	-0.0024	-0.00263
3.39343	-2.5466e-05	-0.0044	0.000248811	-0.0024	-0.00263
3.3951	-1.23818e-05	-0.00439	0.000253306	-0.00239	-0.00262
3.39676	3.36067e-06	-0.00438	0.000257807	-0.00239	-0.00262
3.39843	1.91682e-05	-0.00436	0.000262239	-0.00238	-0.00261
3.4001	3.54248e-05	-0.00434	0.000266673	-0.00238	-0.00261
3.40176	5.1904e-05	-0.00433	0.000270589	-0.00237	-0.0026
3.40343	6.58781e-05	-0.00432	0.000274926	-0.00236	-0.00259
3.4051	7.9814e-05	-0.00431	0.000280674	-0.00236	-0.00259
3.40676	9.21982e-05	-0.0043	0.00028617	-0.00235	-0.00258
3.40843	0.00010555	-0.00429	0.000290603	-0.00234	-0.00258
3.4101	0.000117963	-0.00427	0.000293856	-0.00233	-0.00257
3.41176	0.000131396	-0.00426	0.000296468	-0.00232	-0.00256
3.41343	0.000142732	-0.00424	0.000297626	-0.00232	-0.00255
3.4151	0.00015591	-0.00423	0.000298823	-0.00231	-0.00254
3.41677	0.000168402	-0.00421	0.000301484	-0.00231	-0.00253
3.41843	0.000179237	-0.0042	0.00030592	-0.0023	-0.00252
3.4201	0.000189492	-0.00418	0.000311148	-0.0023	-0.00251
3.42177	0.000200752	-0.00417	0.000316708	-0.00229	-0.0025
3.42343	0.000210231	-0.00416	0.000321992	-0.00229	-0.00248
3.4251	0.000217947	-0.00414	0.00032513	-0.00229	-0.00247
3.42677	0.0002284	-0.00413	0.000325097	-0.00228	-0.00246
3.42843	0.000237897	-0.00412	0.000324023	-0.00228	-0.00245
3.4301	0.000246484	-0.0041	0.000321739	-0.00228	-0.00244
3.43177	0.000256063	-0.00408	0.000319777	-0.00227	-0.00243
3.43343	0.000267441	-0.00406	0.000318217	-0.00227	-0.00242
3.4351	0.000277082	-0.00405	0.000319678	-0.00226	-0.00241
3.43677	0.000286038	-0.00403	0.000321481	-0.00225	-0.0024
3.43843	0.000296019	-0.00402	0.000324356	-0.00224	-0.00239
3.4401	0.00030434	-0.004	0.0003276	-0.00224	-0.00238
3.44177	0.000311273	-0.00399	0.000332107	-0.00223	-0.00237
3.44343	0.000317263	-0.00397	0.00033488	-0.00223	-0.00236
3.4451	0.000324623	-0.00395	0.000336348	-0.00223	-0.00235
3.44677	0.000329769	-0.00394	0.000337657	-0.00222	-0.00233
3.44843	0.000335129	-0.00393	0.000338012	-0.00222	-0.00232
3.4501	0.000339868	-0.00391	0.000336564	-0.00221	-0.00231
3.45177	0.000345778	-0.0039	0.000334494	-0.0022	-0.0023
3.45343	0.000349653	-0.00388	0.000334453	-0.0022	-0.00229
3.4551	0.000353786	-0.00386	0.000333583	-0.00219	-0.00227
3.45677	0.000358148	-0.00385	0.000333123	-0.00219	-0.00226
3.45843	0.000364095	-0.00383	0.000334116	-0.00218	-0.00225
3.4601	0.000367982	-0.00381	0.000337147	-0.00218	-0.00223
3.46177	0.000373812	-0.0038	0.000338289	-0.00218	-0.00222
3.46344	0.000379681	-0.00379	0.000340472	-0.00217	-0.00221
3.4651	0.000383773	-0.00378	0.000343268	-0.00217	-0.00219
3.46677	0.000385387	-0.00376	0.000345024	-0.00216	-0.00218
3.46844	0.000387626	-0.00375	0.000346815	-0.00216	-0.00216
3.4701	0.000387415	-0.00373	0.000349578	-0.00216	-0.00215
3.47177	0.000387151	-0.00371	0.000351605	-0.00215	-0.00214
3.47344	0.000389665	-0.00369	0.0003508	-0.00215	-0.00212
3.4751	0.000392822	-0.00368	0.000349281	-0.00215	-0.00211
3.47677	0.000395894	-0.00366	0.000345943	-0.00214	-0.0021
3.47844	0.000402603	-0.00364	0.000342527	-0.00213	-0.00208
3.4801	0.000410294	-0.00363	0.000339731	-0.00212	-0.00207
3.48177	0.00041627	-0.00362	0.000339458	-0.00211	-0.00205
3.48344	0.000423532	-0.0036	0.000340714	-0.0021	-0.00204
3.4851	0.000431122	-0.00359	0.000341318	-0.0021	-0.00203
3.48677	0.000437357	-0.00357	0.000342912	-0.00209	-0.00201
3.48844	0.000442178	-0.00356	0.000344017	-0.00209	-0.002
3.4901	0.000446242	-0.00354	0.000344096	-0.00209	-0.00199
3.49177	0.000450053	-0.00352	0.000344205	-0.00209	-0.00198
3.49344	0.0004528	-0.0035	0.000346927	-0.00209	-0.00197
3.4951	0.0004519	-0.00349	0.000347557	-0.00209	-0.00196
3.49677	0.000451468	-0.00347	0.000348738	-0.00209	-0.00195
3.49844	0.000451979	-0.00345	0.000350488	-0.00208	-0.00193
3.5001	0.000450903	-0.00344	0.000352844	-0.00208	-0.00192
3.50177	0.000449988	-0.00343	0.000353981	-0.00208	-0.0019
3.50344	0.000451607	-0.00341	0.000356751	-0.00207	-0.00188
3.5051	0.000452053	-0.0034	0.000359943	-0.00207	-0.00187
3.50677	0.000451766	-0.00339	0.000363778	-0.00206	-0.00185
3.50844	0.000450826	-0.00338	0.00036559	-0.00206	-0.00184
3.51011	0.000449156	-0.00336	0.000367969	-0.00206	-0.00184
3.51177	0.000446933	-0.00335	0.000370315	-0.00206	-0.00183
3.51344	0.000444482	-0.00334	0.000372402	-0.00206	-0.00182
3.51511	0.000441136	-0.00333	0.000373274	-0.00205	-0.00182
3.51677	0.000440069	-0.00331	0.000375873	-0.00205	-0.00181
3.51844	0.000439533	-0.0033	0.000377794	-0.00205	-0.0018
3.52011	0.000441082	-0.00329	0.000378205	-0.00204	-0.00179
3.52177	0.000443282	-0.00328	0.000376843	-0.00204	-0.00179
3.52344	0.000446639	-0.00327	0.000376976	-0.00204	-0.00178
3.52511	0.000449162	-0.00326	0.000375503	-0.00203	-0.00177
3.52677	0.000452657	-0.00325	0.00037416	-0.00203	-0.00176
3.52844	0.000453133	-0.00324	0.000375305	-0.00203	-0.00175
3.53011	0.00045572	-0.00323	0.000378683	-0.00202	-0.00175
3.53177	0.000458271	-0.00323	0.000380378	-0.00202	-0.00174
3.53344	0.000461092	-0.00322	0.000382547	-0.00202	-0.00173
3.53511	0.000462568	-0.00321	0.000385788	-0.00201	-0.00172
3.53677	0.000466874	-0.00321	0.000388345	-0.00201	-0.00172
3.53844	0.000467957	-0.0032	0.000390941	-0.00201	-0.00171
3.54011	0.000469088	-0.0032	0.00039529	-0.00201	-0.00171
3.54177	0.000470894	-0.00319	0.000402146	-0.00201	-0.00171
3.54344	0.000473772	-0.00319	0.000408582	-0.00201	-0.0017
3.54511	0.000474253	-0.00318	0.000413978	-0.002	-0.0017
3.54677	0.000476421	-0.00317	0.000418048	-0.002	-0.0017
3.54844	0.000477076	-0.00317	0.000423358	-0.002	-0.0017
3.55011	0.000475496	-0.00316	0.000427802	-0.002	-0.0017
3.55177	0.000472086	-0.00316	0.000430919	-0.002	-0.0017
3.55344	0.000469711	-0.00316	0.000435298	-0.002	-0.00169
3.55511	0.000466711	-0.00315	0.000441345	-0.002	-0.00169
3.55678	0.000464523	-0.00314	0.000444219	-0.002	-0.00168
3.55844	0.000463906	-0.00313	0.00044443	-0.002	-0.00168
3.56011	0.000465411	-0.00312	0.000445938	-0.002	-0.00167
3.56178	0.000466571	-0.00312	0.000447228	-0.002	-0.00168
3.56344	0.000466917	-0.00311	0.000445912	-0.002	-0.00168
3.56511	0.000469466	-0.00311	0.000446137	-0.00199	-0.00168
3.56678	0.000471413	-0.0031	0.000448458	-0.00199	-0.00169
3.56844	0.000472668	-0.0031	0.000450716	-0.00199	-0.00169
3.57011	0.000474044	-0.00309	0.000450698	-0.00199	-0.0017
3.57178	0.000478107	-0.00309	0.000454081	-0.00199	-0.0017
3.57344	0.000479492	-0.00308	0.000456798	-0.00199	-0.0017
3.57511	0.000483043	-0.00308	0.000460177	-0.00199	-0.00171
3.57678	0.00048553	-0.00307	0.000462598	-0.00199	-0.00172
3.57844	0.00048801	-0.00306	0.000468058	-0.00198	-0.00173
3.58011	0.000490474	-0.00306	0.000471568	-0.00198	-0.00173
3.58178	0.000491916	-0.00306	0.000475648	-0.00198	-0.00174
3.58344	0.000491163	-0.00305	0.000477888	-0.00198	-0.00175
3.58511	0.000493132	-0.00305	0.000479932	-0.00198	-0.00175
3.58678	0.000496457	-0.00305	0.000479658	-0.00198	-0.00176
3.58844	0.000497842	-0.00305	0.000479738	-0.00198	-0.00176
3.59011	0.000501553	-0.00305	0.000479083	-0.00199	-0.00177
3.59178	0.000505352	-0.00305	0.000481361	-0.00199	-0.00178
3.59344	0.000507024	-0.00305	0.000485443	-0.00199	-0.00179
3.59511	0.000506087	-0.00304	0.000491022	-0.00198	-0.0018
3.59678	0.000505009	-0.00304	0.000496759	-0.00198	-0.00181
3.59844	0.000503716	-0.00304	0.000503438	-0.00198	-0.00182
3.60011	0.000502411	-0.00304	0.000506499	-0.00198	-0.00183
3.60178	0.000501453	-0.00304	0.000508084	-0.00198	-0.00185
3.60345	0.000500311	-0.00304	0.000509572	-0.00198	-0.00186
3.60511	0.000501449	-0.00303	0.00051065	-0.00198	-0.00187
3.60678	0.000501966	-0.00303	0.000510154	-0.00198	-0.00188
3.60845	0.000504338	-0.00302	0.000510468	-0.00197	-0.00189
3.61011	0.000506058	-0.00302	0.000509808	-0.00197	-0.0019
3.61178	0.000510188	-0.00301	0.000508409	-0.00197	-0.00192
3.61345	0.000512384	-0.00301	0.000505717	-0.00197	-0.00193
3.61511	0.000514762	-0.00301	0.000504594	-0.00197	-0.00194
3.61678	0.000513072	-0.003	0.000505985	-0.00197	-0.00196
3.61845	0.000512802	-0.003	0.000509527	-0.00197	-0.00197
3.62011	0.000511293	-0.003	0.000511652	-0.00197	-0.00199
3.62178	0.000508577	-0.003	0.000515144	-0.00197	-0.002
3.62345	0.000506706	-0.00301	0.000516639	-0.00197	-0.00201
3.62511	0.000508603	-0.00301	0.000513751	-0.00197	-0.00201
3.62678	0.000510428	-0.00301	0.000509337	-0.00197	-0.00202
3.62845	0.00051146	-0.00301	0.000507943	-0.00197	-0.00203
3.63011	0.000515604	-0.00301	0.000506285	-0.00197	-0.00204
3.63178	0.000518612	-0.00301	0.000505566	-0.00196	-0.00205
3.63345	0.000520158	-0.003	0.000507956	-0.00196	-0.00207
3.63511	0.000521183	-0.003	0.00051117	-0.00196	-0.00208
3.63678	0.000524143	-0.003	0.000512157	-0.00196	-0.00209
3.63845	0.000524804	-0.00299	0.000512789	-0.00196	-0.0021
3.64011	0.000527078	-0.00299	0.000513403	-0.00196	-0.0021
3.64178	0.000531223	-0.00299	0.000511188	-0.00196	-0.00211
3.64345	0.000534744	-0.00298	0.00050739	-0.00196	-0.00211
3.64511	0.000536763	-0.00298	0.000502883	-0.00196	-0.00212
3.64678	0.000539155	-0.00298	0.000497622	-0.00196	-0.00213
3.64845	0.000539517	-0.00298	0.000492053	-0.00195	-0.00214
3.65012	0.000536189	-0.00297	0.000487363	-0.00195	-0.00215
3.65178	0.000532941	-0.00297	0.000483156	-0.00195	-0.00216
3.65345	0.000529464	-0.00297	0.000479883	-0.00194	-0.00216
3.65512	0.00052608	-0.00297	0.000477176	-0.00194	-0.00217
3.65678	0.000522161	-0.00297	0.000474764	-0.00194	-0.00217
3.65845	0.000519694	-0.00297	0.000472943	-0.00194	-0.00217
3.66012	0.000517108	-0.00297	0.000469547	-0.00193	-0.00218
3.66178	0.000513834	-0.00296	0.000466068	-0.00193	-0.00219
3.66345	0.000510337	-0.00296	0.00046176	-0.00193	-0.0022
3.66512	0.000507307	-0.00296	0.000455488	-0.00193	-0.0022
3.66678	0.000503494	-0.00295	0.000448641	-0.00192	-0.00221
3.66845	0.000499528	-0.00295	0.000444424	-0.00192	-0.00221
3.67012	0.000498428	-0.00295	0.000439396	-0.00192	-0.00221
3.67178	0.000497957	-0.00295	0.000434938	-0.00192	-0.00221
3.67345	0.000498024	-0.00294	0.000432188	-0.00192	-0.00221
3.67512	0.000499771	-0.00294	0.000430921	-0.00192	-0.00222
3.67678	0.000501662	-0.00295	0.000429675	-0.00191	-0.00222
3.67845	0.000500297	-0.00294	0.000431229	-0.00191	-0.00222
3.68012	0.000498708	-0.00294	0.000435068	-0.0019	-0.00223
3.68178	0.000496806	-0.00294	0.000439175	-0.0019	-0.00223
3.68345	0.000493153	-0.00293	0.000441354	-0.0019	-0.00223
3.68512	0.000489563	-0.00293	0.00044231	-0.0019	-0.00224
3.68678	0.000485391	-0.00292	0.00043864	-0.0019	-0.00224
3.68845	0.000480007	-0.00291	0.000431693	-0.0019	-0.00224
3.69012	0.000474677	-0.0029	0.00042423	-0.0019	-0.00225
3.69178	0.00047095	-0.0029	0.000416365	-0.00189	-0.00225
3.69345	0.000467222	-0.00289	0.000409064	-0.00189	-0.00226
3.69512	0.00046638	-0.00289	0.000404906	-0.00189	-0.00226
3.69678	0.000467466	-0.00289	0.000400936	-0.00188	-0.00226
3.69845	0.000468788	-0.00289	0.000397421	-0.00188	-0.00227
3.70012	0.000468763	-0.00289	0.000395504	-0.00187	-0.00227
3.70179	0.000468313	-0.00289	0.000392735	-0.00187	-0.00228
3.70345	0.000468548	-0.00289	0.000390612	-0.00186	-0.00228
3.70512	0.000468317	-0.00288	0.000388631	-0.00185	-0.00229
3.70679	0.000468446	-0.00287	0.000386463	-0.00185	-0.00229
3.70845	0.000468575	-0.00287	0.000383119	-0.00184	-0.00229
3.71012	0.00046796	-0.00286	0.000380182	-0.00183	-0.00229
3.71179	0.000465407	-0.00286	0.000376363	-0.00183	-0.00229
3.71345	0.000461864	-0.00286	0.00037551	-0.00182	-0.00229
3.71512	0.000457208	-0.00286	0.000374083	-0.00182	-0.00229
3.71679	0.000455677	-0.00286	0.000375152	-0.00182	-0.00229
3.71845	0.000455832	-0.00285	0.00037798	-0.00182	-0.00229
3.72012	0.000456637	-0.00285	0.000380994	-0.00182	-0.00229
3.72179	0.000459179	-0.00284	0.000381206	-0.00181	-0.00229
3.72345	0.000461768	-0.00284	0.00038221	-0.00181	-0.00229
3.72512	0.000460341	-0.00284	0.000381968	-0.0018	-0.00229
3.72679	0.000458837	-0.00283	0.000379837	-0.0018	-0.0023
3.72845	0.000457029	-0.00283	0.000376101	-0.00179	-0.0023
3.73012	0.000454489	-0.00282	0.000373107	-0.00179	-0.0023
3.73179	0.000452356	-0.00282	0.000369841	-0.00179	-0.0023
3.73345	0.000453158	-0.00281	0.000367436	-0.00178	-0.00229
3.73512	0.000454166	-0.00281	0.000365824	-0.00178	-0.00229
3.73679	0.000455378	-0.0028	0.000366506	-0.00177	-0.00229
3.73845	0.000453998	-0.0028	0.000369149	-0.00177	-0.00229
3.74012	0.000454501	-0.00279	0.000371956	-0.00176	-0.0023
3.74179	0.000451824	-0.00279	0.000372314	-0.00176	-0.0023
3.74345	0.000449613	-0.00279	0.000373187	-0.00175	-0.0023
3.74512	0.000447711	-0.00279	0.000371906	-0.00174	-0.0023
3.74679	0.000450576	-0.00278	0.000367399	-0.00174	-0.0023
3.74846	0.00045109	-0.00278	0.000362128	-0.00173	-0.0023
3.75012	0.000455033	-0.00277	0.000359328	-0.00173	-0.0023
3.75179	0.000456718	-0.00277	0.000354438	-0.00172	-0.0023
3.75346	0.000458414	-0.00276	0.000350088	-0.00171	-0.00231
3.75512	0.000457524	-0.00276	0.000348181	-0.00171	-0.00231
3.75679	0.000458562	-0.00275	0.000347388	-0.0017	-0.00231
3.75846	0.000457796	-0.00275	0.000344427	-0.0017	-0.00232
3.76012	0.000458826	-0.00275	0.000344412	-0.00169	-0.00232
3.76179	0.000459477	-0.00275	0.000346646	-0.00169	-0.00232
3.76346	0.00045989	-0.00274	0.000347178	-0.00169	-0.00232
3.76512	0.000458453	-0.00274	0.000348531	-0.00169	-0.00232
3.76679	0.000458153	-0.00274	0.000350907	-0.00169	-0.00232
3.76846	0.000457233	-0.00273	0.000350467	-0.00169	-0.00232
3.77012	0.000457664	-0.00272	0.00034772	-0.00169	-0.00232
3.77179	0.000457412	-0.00272	0.000344925	-0.00169	-0.00232
3.77346	0.0004582	-0.00271	0.000339402	-0.00168	-0.00232
3.77512	0.000458255	-0.00271	0.000334033	-0.00168	-0.00232
3.77679	0.000457752	-0.0027	0.00033022	-0.00168	-0.00232
3.77846	0.00045549	-0.0027	0.000328056	-0.00167	-0.00232
3.78012	0.000454988	-0.0027	0.000326133	-0.00167	-0.00232
3.78179	0.000453611	-0.00269	0.000326008	-0.00167	-0.00232
3.78346	0.000450101	-0.00269	0.000327004	-0.00166	-0.00231
3.78512	0.000446575	-0.00268	0.000327198	-0.00166	-0.00231
3.78679	0.000443538	-0.00267	0.000325986	-0.00167	-0.00231
3.78846	0.000439893	-0.00267	0.000326727	-0.00166	-0.00231
3.79012	0.000436103	-0.00266	0.000325382	-0.00167	-0.00231
3.79179	0.000433753	-0.00266	0.000321716	-0.00167	-0.00231
3.79346	0.000433121	-0.00266	0.000317952	-0.00167	-0.00231
3.79513	0.000432823	-0.00266	0.000313371	-0.00167	-0.00231
3.79679	0.000432308	-0.00266	0.000306529	-0.00168	-0.00231
3.79846	0.000433152	-0.00266	0.00030049	-0.00169	-0.00231
3.80013	0.000436379	-0.00266	0.000295162	-0.00169	-0.00232
3.80179	0.000437832	-0.00265	0.000289363	-0.00169	-0.00232
3.80346	0.000439548	-0.00265	0.000285664	-0.0017	-0.00232
3.80513	0.000440435	-0.00264	0.000282159	-0.0017	-0.00232
3.80679	0.000438185	-0.00264	0.000281234	-0.0017	-0.00232
3.80846	0.00043361	-0.00263	0.000282279	-0.0017	-0.00232
3.81013	0.000429433	-0.00263	0.000284319	-0.00171	-0.00232
3.81179	0.000424259	-0.00262	0.000285875	-0.00171	-0.00232
3.81346	0.000420802	-0.00262	0.00028725	-0.00171	-0.00232
3.81513	0.000419915	-0.00262	0.000286967	-0.00171	-0.00233
3.81679	0.000419377	-0.00261	0.000283688	-0.00172	-0.00233
3.81846	0.000419027	-0.00261	0.000281238	-0.00172	-0.00233
3.82013	0.000419334	-0.00261	0.000278741	-0.00173	-0.00233
3.82179	0.000416872	-0.00261	0.000277371	-0.00173	-0.00234
3.82346	0.000413665	-0.00261	0.000275113	-0.00174	-0.00234
3.82513	0.000410377	-0.00261	0.000274284	-0.00174	-0.00234
3.82679	0.000406911	-0.00261	0.000271054	-0.00174	-0.00234
3.82846	0.000401712	-0.00261	0.000267736	-0.00174	-0.00234
3.83013	0.000398545	-0.00261	0.000264397	-0.00175	-0.00233
3.83179	0.000395596	-0.00261	0.00026069	-0.00176	-0.00234
3.83346	0.000392869	-0.00261	0.000256993	-0.00177	-0.00234
3.83513	0.000389091	-0.00261	0.000255005	-0.00177	-0.00234
3.83679	0.000386318	-0.00261	0.00025251	-0.00178	-0.00234
3.83846	0.000383807	-0.00261	0.000247752	-0.00178	-0.00234
3.84013	0.000380271	-0.00261	0.000242996	-0.00178	-0.00234
3.8418	0.000376293	-0.00261	0.000237969	-0.00178	-0.00234
3.84346	0.000373682	-0.00261	0.000232992	-0.00178	-0.00234
3.84513	0.000372679	-0.00262	0.000227625	-0.00179	-0.00234
3.8468	0.00037124	-0.00262	0.000224387	-0.00179	-0.00235
3.84846	0.000371138	-0.00263	0.000221946	-0.0018	-0.00235
3.85013	0.000372318	-0.00263	0.000220399	-0.00181	-0.00235
3.8518	0.000373028	-0.00264	0.000217163	-0.00182	-0.00235
3.85346	0.000372371	-0.00264	0.000215157	-0.00183	-0.00235
3.85513	0.000370494	-0.00265	0.00021263	-0.00183	-0.00235
3.8568	0.000368848	-0.00265	0.000211503	-0.00184	-0.00234
3.85846	0.000365514	-0.00265	0.000210746	-0.00184	-0.00234
3.86013	0.000362837	-0.00265	0.000211528	-0.00184	-0.00234
3.8618	0.000360531	-0.00265	0.000210733	-0.00185	-0.00233
3.86346	0.000360287	-0.00265	0.000210579	-0.00185	-0.00233
3.86513	0.000358282	-0.00266	0.000209265	-0.00185	-0.00233
3.8668	0.000358178	-0.00267	0.00020653	-0.00186	-0.00232
3.86846	0.000355029	-0.00267	0.000203973	-0.00186	-0.00233
3.87013	0.000351212	-0.00268	0.000202721	-0.00187	-0.00233
3.8718	0.000344149	-0.00269	0.000202499	-0.00187	-0.00233
3.87346	0.000336757	-0.00269	0.000201869	-0.00187	-0.00233
3.87513	0.000328071	-0.0027	0.00020104	-0.00187	-0.00233
3.8768	0.000323653	-0.00271	0.000199	-0.00188	-0.00234
3.87846	0.000319681	-0.00272	0.000196673	-0.00188	-0.00234
3.88013	0.000318988	-0.00272	0.000191409	-0.00188	-0.00234
3.8818	0.000318843	-0.00273	0.000186447	-0.00188	-0.00234
3.88346	0.000318685	-0.00274	0.000182171	-0.00189	-0.00234
3.88513	0.000316413	-0.00274	0.000179134	-0.00189	-0.00234
3.8868	0.000314023	-0.00275	0.000176334	-0.0019	-0.00235
3.88847	0.000309421	-0.00275	0.000176064	-0.0019	-0.00235
3.89013	0.00030599	-0.00276	0.000174799	-0.0019	-0.00235
3.8918	0.000303185	-0.00276	0.000173083	-0.0019	-0.00236
3.89347	0.000300848	-0.00277	0.000171975	-0.0019	-0.00236
3.89513	0.000298327	-0.00277	0.000169702	-0.0019	-0.00237
3.8968	0.00029872	-0.00278	0.000165552	-0.0019	-0.00237
3.89847	0.000300542	-0.00279	0.000163267	-0.00191	-0.00237
3.90013	0.000301684	-0.00279	0.000161468	-0.00191	-0.00238
3.9018	0.000303373	-0.0028	0.000159052	-0.00192	-0.00238
3.90347	0.000305325	-0.0028	0.000157982	-0.00192	-0.00238
3.90513	0.000304393	-0.00281	0.000158237	-0.00193	-0.00238
3.9068	0.00030091	-0.00282	0.000158017	-0.00193	-0.00238
3.90847	0.000297738	-0.00282	0.000158597	-0.00193	-0.00238
3.91013	0.000294141	-0.00283	0.00015723	-0.00193	-0.00238
3.9118	0.000290215	-0.00283	0.000155709	-0.00193	-0.00237
3.91347	0.000288826	-0.00284	0.000154583	-0.00193	-0.00237
3.91513	0.000287174	-0.00284	0.000153848	-0.00193	-0.00237
3.9168	0.000285888	-0.00285	0.000152932	-0.00193	-0.00237
3.91847	0.000284678	-0.00285	0.000153874	-0.00193	-0.00236
3.92013	0.000285063	-0.00286	0.00015357	-0.00193	-0.00236
3.9218	0.00028307	-0.00287	0.000152683	-0.00193	-0.00237
3.92347	0.000282793	-0.00287	0.000151018	-0.00194	-0.00237
3.92513	0.000282736	-0.00288	0.000148612	-0.00194	-0.00238
3.9268	0.00028161	-0.00288	0.000147961	-0.00194	-0.00238
3.92847	0.000278249	-0.00289	0.000148736	-0.00195	-0.00239
3.93013	0.000277644	-0.00289	0.000149571	-0.00195	-0.00239
3.9318	0.000276023	-0.00289	0.000150039	-0.00195	-0.00239
3.93347	0.000273882	-0.00289	0.00015011	-0.00195	-0.00239
3.93514	0.000273379	-0.00289	0.000149039	-0.00195	-0.00239
3.9368	0.000274368	-0.00289	0.000147091	-0.00195	-0.00239
3.93847	0.000273103	-0.0029	0.00014461	-0.00196	-0.00238
3.94014	0.000271405	-0.0029	0.000142691	-0.00196	-0.00238
3.9418	0.000269554	-0.00291	0.000140825	-0.00196	-0.00238
3.94347	0.000265899	-0.00291	0.000136958	-0.00197	-0.00239
3.94514	0.000261047	-0.00292	0.000134576	-0.00197	-0.00239
3.9468	0.000255059	-0.00292	0.000133279	-0.00197	-0.00239
3.94847	0.000251739	-0.00293	0.000132194	-0.00198	-0.00239
3.95014	0.000247861	-0.00293	0.000133668	-0.00198	-0.00239
3.9518	0.000245703	-0.00294	0.000137765	-0.00198	-0.00239
3.95347	0.000243637	-0.00294	0.000140502	-0.00198	-0.0024
3.95514	0.000244743	-0.00294	0.000142553	-0.00199	-0.0024
3.9568	0.000244192	-0.00295	0.000143558	-0.00199	-0.0024
3.95847	0.000244545	-0.00295	0.000141219	-0.00199	-0.0024
3.96014	0.000244722	-0.00295	0.000136733	-0.002	-0.0024
3.9618	0.000246003	-0.00295	0.000132324	-0.002	-0.00241
3.96347	0.000245531	-0.00295	0.00012786	-0.002	-0.00241
3.96514	0.000244005	-0.00295	0.000124561	-0.002	-0.00241
3.9668	0.000243468	-0.00295	0.000122494	-0.002	-0.00242
3.96847	0.00024157	-0.00296	0.000122488	-0.002	-0.00242
3.97014	0.000239793	-0.00296	0.000122372	-0.00201	-0.00242
3.9718	0.000239359	-0.00297	0.000123021	-0.00201	-0.00241
3.97347	0.000240178	-0.00297	0.000122579	-0.00201	-0.00241
3.97514	0.000239395	-0.00298	0.00012347	-0.00202	-0.00242
3.9768	0.000240503	-0.00298	0.000124554	-0.00202	-0.00242
3.97847	0.000241524	-0.00298	0.000126551	-0.00202	-0.00242
3.98014	0.000241127	-0.00298	0.000126506	-0.00202	-0.00243
3.98181	0.000240197	-0.00299	0.00012827	-0.00203	-0.00243
3.98347	0.000240231	-0.00299	0.000128246	-0.00203	-0.00243
3.98514	0.000239342	-0.00299	0.000124633	-0.00203	-0.00243
3.98681	0.00023958	-0.00299	0.00012091	-0.00203	-0.00243
3.98847	0.000239253	-0.00299	0.000118952	-0.00203	-0.00243
3.99014	0.000239148	-0.00299	0.000115049	-0.00203	-0.00242
3.99181	0.000238483	-0.00299	0.000111468	-0.00203	-0.00242
3.99347	0.000236445	-0.00299	0.000111472	-0.00203	-0.00242
3.99514	0.000230989	-0.00299	0.000110034	-0.00203	-0.00242
3.99681	0.000226483	-0.00299	0.000107076	-0.00203	-0.00242
3.99847	0.000221725	-0.00299	0.000105606	-0.00203	-0.00242
4.00014	0.000217748	-0.00299	0.000105318	-0.00203	-0.00242
4.00181	0.00021566	-0.003	0.000103909	-0.00203	-0.00242
4.00347	0.000215683	-0.003	0.000104623	-0.00204	-0.00241
4.00514	0.00021506	-0.003	0.000107493	-0.00204	-0.00241
4.00681	0.000215499	-0.00301	0.000109512	-0.00204	-0.00241
4.00847	0.000215497	-0.00301	0.000110184	-0.00205	-0.00241
4.01014	0.000214193	-0.00301	0.000110513	-0.00205	-0.00241
4.01181	0.000213698	-0.00302	0.000109904	-0.00206	-0.00241
4.01347	0.000215133	-0.00302	0.000107919	-0.00206	-0.00242
4.01514	0.000215083	-0.00302	0.000105506	-0.00206	-0.00242
4.01681	0.000215158	-0.00302	0.000103518	-0.00206	-0.00242
4.01847	0.000216933	-0.00302	0.000101575	-0.00206	-0.00243
4.02014	0.000216803	-0.00302	9.98375e-05	-0.00207	-0.00243
4.0218	0.000215763	-0.00302	9.83784e-05	-0.00207	-0.00243
4.02347	0.000215012	-0.00302	9.76217e-05	-0.00207	-0.00243
4.02514	0.000213138	-0.00302	9.76134e-05	-0.00208	-0.00243
4.0268	0.000210897	-0.00303	9.57026e-05	-0.00208	-0.00243
4.02847	0.000210563	-0.00303	9.2946e-05	-0.00208	-0.00243
4.03014	0.000210317	-0.00303	8.98851e-05	-0.00208	-0.00243
4.0318	0.000210868	-0.00303	8.66385e-05	-0.00208	-0.00243
4.03347	0.000212832	-0.00304	8.15435e-05	-0.00209	-0.00243
4.03514	0.00021365	-0.00304	7.94626e-05	-0.00209	-0.00243
4.0368	0.000213927	-0.00304	7.90609e-05	-0.00209	-0.00243
4.03847	0.000214764	-0.00304	7.80967e-05	-0.00209	-0.00243
4.04014	0.000215872	-0.00304	7.71792e-05	-0.00209	-0.00243
4.0418	0.000215798	-0.00304	7.77659e-05	-0.00209	-0.00243
4.04347	0.000216914	-0.00304	7.81434e-05	-0.0021	-0.00243
4.04514	0.000216553	-0.00304	7.64225e-05	-0.0021	-0.00244
4.0468	0.000214232	-0.00304	7.67942e-05	-0.0021	-0.00244
4.04847	0.000211165	-0.00304	7.75842e-05	-0.00211	-0.00245
4.05014	0.00020868	-0.00305	7.90884e-05	-0.00211	-0.00245
4.0518	0.000206388	-0.00305	8.01459e-05	-0.00211	-0.00245
4.05347	0.0002055	-0.00305	8.35434e-05	-0.00211	-0.00245
4.05514	0.000205205	-0.00305	8.61317e-05	-0.00211	-0.00245
4.0568	0.000203115	-0.00306	8.84084e-05	-0.00212	-0.00245
4.05847	0.000201869	-0.00306	8.99593e-05	-0.00212	-0.00246
4.06014	0.000198714	-0.00306	9.12984e-05	-0.00212	-0.00246
4.0618	0.00019634	-0.00306	9.11259e-05	-0.00212	-0.00245
4.06347	0.000194109	-0.00306	9.09209e-05	-0.00212	-0.00245
4.06514	0.000194753	-0.00307	9.07718e-05	-0.00212	-0.00245
4.0668	0.000193553	-0.00307	9.01368e-05	-0.00212	-0.00244
4.06847	0.000193195	-0.00308	9.00693e-05	-0.00212	-0.00244
4.07013	0.000190539	-0.00308	8.97176e-05	-0.00212	-0.00244
4.0718	0.000187475	-0.00309	8.81385e-05	-0.00212	-0.00245
4.07347	0.000183613	-0.00309	8.53593e-05	-0.00212	-0.00245
4.07513	0.000179841	-0.0031	8.30426e-05	-0.00212	-0.00245
4.0768	0.000175371	-0.0031	7.9031e-05	-0.00212	-0.00245
4.07847	0.000172936	-0.00311	7.55801e-05	-0.00213	-0.00245
4.08013	0.000171175	-0.00311	7.37543e-05	-0.00213	-0.00245
4.0818	0.000169119	-0.00311	7.34451e-05	-0.00214	-0.00245
4.08347	0.000168923	-0.00311	7.18901e-05	-0.00214	-0.00246
4.08513	0.000171931	-0.00311	7.11301e-05	-0.00213	-0.00246
4.0868	0.000174732	-0.00312	6.95959e-05	-0.00213	-0.00246
4.08847	0.000177933	-0.00312	6.70967e-05	-0.00213	-0.00247
4.09013	0.000181447	-0.00312	6.19292e-05	-0.00213	-0.00247
4.0918	0.000184438	-0.00313	5.88518e-05	-0.00214	-0.00247
4.09347	0.000184843	-0.00313	5.52276e-05	-0.00214	-0.00247
4.09513	0.000185936	-0.00313	5.2736e-05	-0.00214	-0.00247
4.0968	0.000187586	-0.00312	5.09327e-05	-0.00215	-0.00247
4.09847	0.000189318	-0.00312	5.39885e-05	-0.00215	-0.00247
4.10013	0.000191335	-0.00312	5.53893e-05	-0.00215	-0.00247
4.1018	0.000195937	-0.00312	5.74859e-05	-0.00215	-0.00247
4.10347	0.000197867	-0.00312	5.89101e-05	-0.00215	-0.00247
4.10513	0.000197556	-0.00312	5.94276e-05	-0.00214	-0.00247
4.1068	0.00019724	-0.00312	5.68142e-05	-0.00214	-0.00247
4.10847	0.000195458	-0.00312	5.42192e-05	-0.00214	-0.00247
4.11013	0.000190378	-0.00313	5.29284e-05	-0.00215	-0.00247
4.1118	0.000188498	-0.00313	5.22142e-05	-0.00215	-0.00248
4.11346	0.000188764	-0.00313	5.18584e-05	-0.00215	-0.00248
4.11513	0.00018771	-0.00313	5.18167e-05	-0.00215	-0.00249
4.1168	0.000187908	-0.00314	5.40701e-05	-0.00216	-0.00249
4.11846	0.000189378	-0.00313	5.44659e-05	-0.00216	-0.0025
4.12013	0.000188436	-0.00313	5.43742e-05	-0.00216	-0.0025
4.1218	0.000187973	-0.00314	5.51258e-05	-0.00216	-0.0025
4.12346	0.000188399	-0.00314	5.64542e-05	-0.00216	-0.0025
4.12513	0.000188225	-0.00314	5.5885e-05	-0.00216	-0.0025
4.1268	0.00018833	-0.00314	5.58825e-05	-0.00216	-0.0025
4.12846	0.000189123	-0.00314	5.58392e-05	-0.00216	-0.0025
4.13013	0.000187184	-0.00314	5.50267e-05	-0.00216	-0.0025
4.1318	0.000186335	-0.00315	5.424e-05	-0.00217	-0.0025
4.13346	0.000185833	-0.00315	5.34951e-05	-0.00217	-0.0025
4.13513	0.000184193	-0.00316	5.22484e-05	-0.00217	-0.0025
4.1368	0.000182033	-0.00317	5.10959e-05	-0.00217	-0.0025
4.13846	0.00018161	-0.00317	4.96384e-05	-0.00217	-0.00251
4.14013	0.000180006	-0.00317	4.5555e-05	-0.00216	-0.00251
4.1418	0.000177806	-0.00318	4.1625e-05	-0.00216	-0.0025
4.14346	0.000177212	-0.00318	3.89034e-05	-0.00216	-0.0025
4.14513	0.00017748	-0.00318	3.58117e-05	-0.00216	-0.0025
4.1468	0.000177083	-0.00318	3.49367e-05	-0.00217	-0.0025
4.14846	0.000177813	-0.00318	3.77143e-05	-0.00217	-0.0025
4.15013	0.000178497	-0.00317	4.16785e-05	-0.00218	-0.0025
4.1518	0.00017827	-0.00317	4.54368e-05	-0.00218	-0.0025
4.15346	0.000178793	-0.00317	4.95318e-05	-0.00218	-0.00251
4.15513	0.000180998	-0.00317	5.09126e-05	-0.00218	-0.00251
4.1568	0.000183161	-0.00318	5.1841e-05	-0.00218	-0.00251
4.15846	0.000186584	-0.00318	5.17785e-05	-0.00218	-0.00251
4.16013	0.000191008	-0.00318	5.04101e-05	-0.00218	-0.00252
4.16179	0.000193359	-0.00318	4.97101e-05	-0.00218	-0.00252
4.16346	0.000194886	-0.00318	5.00935e-05	-0.00218	-0.00252
4.16513	0.000195441	-0.00318	4.9396e-05	-0.00218	-0.00252
4.16679	0.000194098	-0.00318	4.88635e-05	-0.00218	-0.00252
4.16846	0.000191016	-0.00318	5.04343e-05	-0.00219	-0.00252
4.17013	0.000189435	-0.00318	5.16576e-05	-0.00219	-0.00252
4.17179	0.000186991	-0.00318	5.33001e-05	-0.0022	-0.00252
4.17346	0.000184381	-0.00318	5.50493e-05	-0.0022	-0.00252
4.17513	0.000184636	-0.00318	5.78701e-05	-0.0022	-0.00253
4.17679	0.000187002	-0.00318	5.83626e-05	-0.00221	-0.00253
4.17846	0.00018809	-0.00319	6.00785e-05	-0.00221	-0.00254
4.18013	0.000189696	-0.00319	6.21243e-05	-0.0022	-0.00254
4.18179	0.00019249	-0.00319	6.40418e-05	-0.00221	-0.00254
4.18346	0.000191993	-0.00319	6.49252e-05	-0.00221	-0.00254
4.18513	0.000190348	-0.00319	6.63693e-05	-0.00221	-0.00254
4.18679	0.000189841	-0.00318	6.66985e-05	-0.00221	-0.00254
4.18846	0.000189188	-0.00318	6.48276e-05	-0.00221	-0.00254
4.19013	0.00018599	-0.00318	6.40084e-05	-0.00221	-0.00254
4.19179	0.000184767	-0.00319	6.22817e-05	-0.0022	-0.00255
4.19346	0.000182924	-0.00319	6.24267e-05	-0.0022	-0.00255
4.19513	0.000181517	-0.00319	6.13984e-05	-0.0022	-0.00255
4.19679	0.000181953	-0.00319	6.32259e-05	-0.0022	-0.00255
4.19846	0.000184888	-0.00319	6.42951e-05	-0.0022	-0.00255
4.20013	0.000186719	-0.00319	6.62317e-05	-0.00221	-0.00255
4.20179	0.000190062	-0.00318	6.58593e-05	-0.00221	-0.00255
4.20346	0.000192397	-0.00318	6.67784e-05	-0.00221	-0.00255
4.20512	0.000191485	-0.00318	6.54184e-05	-0.00221	-0.00255
4.20679	0.000190163	-0.00318	6.54026e-05	-0.00222	-0.00255
4.20846	0.000189463	-0.00318	6.50659e-05	-0.00222	-0.00255
4.21012	0.00018679	-0.00319	6.62084e-05	-0.00222	-0.00255
4.21179	0.000183709	-0.00319	6.57359e-05	-0.00222	-0.00256
4.21346	0.00018314	-0.00319	6.64492e-05	-0.00222	-0.00256
4.21512	0.000182362	-0.00319	6.53251e-05	-0.00222	-0.00256
4.21679	0.000181865	-0.00319	6.48501e-05	-0.00222	-0.00256
4.21846	0.000182731	-0.00319	6.37143e-05	-0.00222	-0.00257
4.22012	0.000184179	-0.00319	6.44276e-05	-0.00222	-0.00257
4.22179	0.000184046	-0.00318	6.55201e-05	-0.00222	-0.00257
4.22346	0.000183592	-0.00318	6.7636e-05	-0.00221	-0.00257
4.22512	0.0001844	-0.00318	7.02652e-05	-0.00221	-0.00257
4.22679	0.00018526	-0.00318	7.39318e-05	-0.00221	-0.00257
4.22846	0.000185207	-0.00318	7.7611e-05	-0.0022	-0.00256
4.23012	0.000186968	-0.00318	7.98043e-05	-0.0022	-0.00256
4.23179	0.00018874	-0.00318	8.18493e-05	-0.0022	-0.00256
4.23346	0.000189398	-0.00318	8.33443e-05	-0.0022	-0.00256
4.23512	0.000190063	-0.00317	8.48184e-05	-0.0022	-0.00256
4.23679	0.000193541	-0.00317	8.58075e-05	-0.0022	-0.00256
4.23846	0.000196184	-0.00317	8.916e-05	-0.0022	-0.00256
4.24012	0.000199837	-0.00317	9.301e-05	-0.0022	-0.00257
4.24179	0.00020322	-0.00318	9.60333e-05	-0.0022	-0.00257
4.24346	0.0002058	-0.00317	9.84167e-05	-0.0022	-0.00257
4.24512	0.000205357	-0.00317	0.000101713	-0.0022	-0.00258
4.24679	0.000204868	-0.00317	0.000103512	-0.0022	-0.00258
4.24846	0.00020379	-0.00317	0.000103955	-0.0022	-0.00258
4.25012	0.000202933	-0.00317	0.000106233	-0.00219	-0.00258
4.25179	0.000202721	-0.00317	0.000107405	-0.00219	-0.00259
4.25345	0.000204502	-0.00317	0.000108207	-0.00219	-0.00259
4.25512	0.000205714	-0.00318	0.000108733	-0.00218	-0.00259
4.25679	0.000206534	-0.00318	0.000110993	-0.00218	-0.00259
4.25845	0.000206297	-0.00318	0.000111532	-0.00218	-0.00259
4.26012	0.000207906	-0.00317	0.000113268	-0.00218	-0.00259
4.26179	0.000208593	-0.00317	0.000114373	-0.00218	-0.0026
4.26345	0.000210149	-0.00317	0.000115937	-0.00218	-0.0026
4.26512	0.000211554	-0.00316	0.000116725	-0.00218	-0.0026
4.26679	0.000213559	-0.00316	0.000118139	-0.00217	-0.0026
4.26845	0.000212588	-0.00316	0.000120703	-0.00217	-0.0026
4.27012	0.000211511	-0.00316	0.000123493	-0.00217	-0.00259
4.27179	0.000209618	-0.00316	0.000127833	-0.00217	-0.00259
4.27345	0.000208482	-0.00316	0.000131606	-0.00217	-0.0026
4.27512	0.000208001	-0.00316	0.000135227	-0.00217	-0.0026
4.27679	0.000208701	-0.00317	0.000137224	-0.00217	-0.0026
4.27845	0.00021074	-0.00317	0.000139829	-0.00217	-0.0026
4.28012	0.000213239	-0.00317	0.000140655	-0.00217	-0.0026
4.28179	0.000216257	-0.00317	0.000142264	-0.00217	-0.0026
4.28345	0.000217093	-0.00317	0.000143528	-0.00217	-0.0026
4.28512	0.000218776	-0.00317	0.000145205	-0.00217	-0.0026
4.28679	0.00021898	-0.00316	0.000144783	-0.00217	-0.0026
4.28845	0.000218719	-0.00316	0.000144025	-0.00217	-0.00261
4.29012	0.000216717	-0.00316	0.000142789	-0.00217	-0.00261
4.29179	0.000218531	-0.00315	0.00014222	-0.00217	-0.00261
4.29345	0.000217603	-0.00315	0.000142264	-0.00216	-0.00261
4.29512	0.000217343	-0.00315	0.000144192	-0.00216	-0.00261
4.29678	0.00021828	-0.00315	0.000146252	-0.00215	-0.00262
4.29845	0.000220832	-0.00314	0.000147699	-0.00215	-0.00262
4.30012	0.000221153	-0.00314	0.000148624	-0.00215	-0.00262
4.30178	0.000224925	-0.00314	0.000148438	-0.00214	-0.00261
4.30345	0.000228411	-0.00314	0.000146874	-0.00214	-0.00261
4.30512	0.000231525	-0.00314	0.000146435	-0.00213	-0.00261
4.30678	0.000234703	-0.00314	0.000145103	-0.00213	-0.0026
4.30845	0.000237546	-0.00314	0.000142912	-0.00213	-0.0026
4.31012	0.000238973	-0.00314	0.000140761	-0.00213	-0.00259
4.31178	0.000240667	-0.00314	0.000140194	-0.00213	-0.00259
4.31345	0.000242807	-0.00313	0.000137319	-0.00213	-0.00259
4.31512	0.000243912	-0.00313	0.000135857	-0.00213	-0.00258
4.31678	0.000246398	-0.00313	0.000136015	-0.00212	-0.00258
4.31845	0.000249023	-0.00312	0.000137554	-0.00212	-0.00258
4.32012	0.000251278	-0.00312	0.00013783	-0.00213	-0.00258
4.32178	0.000251468	-0.00312	0.000140074	-0.00213	-0.00257
4.32345	0.000252678	-0.00311	0.000143267	-0.00213	-0.00257
4.32512	0.000253434	-0.00311	0.000146341	-0.00213	-0.00256
4.32678	0.000252889	-0.00312	0.000149874	-0.00212	-0.00256
4.32845	0.00025221	-0.00312	0.000154817	-0.00212	-0.00256
4.33012	0.000253568	-0.00312	0.000159814	-0.00211	-0.00256
4.33178	0.000254978	-0.00312	0.000163905	-0.00211	-0.00256
4.33345	0.000254051	-0.00312	0.00016696	-0.00211	-0.00256
4.33512	0.000254325	-0.00312	0.000167249	-0.00211	-0.00256
4.33678	0.00025488	-0.00312	0.000165928	-0.00211	-0.00256
4.33845	0.000254949	-0.00312	0.000165488	-0.00211	-0.00256
4.34012	0.000253298	-0.00312	0.000164038	-0.00211	-0.00255
4.34178	0.000253803	-0.00312	0.000163246	-0.00211	-0.00255
4.34345	0.000255285	-0.00312	0.000164703	-0.00211	-0.00254
4.34511	0.00025697	-0.00311	0.000166391	-0.0021	-0.00254
4.34678	0.000256676	-0.00311	0.000167534	-0.0021	-0.00253
4.34845	0.000259456	-0.00311	0.000169975	-0.0021	-0.00253
4.35011	0.000261352	-0.00311	0.000172157	-0.0021	-0.00253
4.35178	0.000262214	-0.0031	0.000172749	-0.0021	-0.00253
4.35345	0.000262151	-0.0031	0.000173197	-0.0021	-0.00253
4.35511	0.00026379	-0.00311	0.000172289	-0.0021	-0.00253
4.35678	0.000262876	-0.00311	0.000169442	-0.0021	-0.00252
4.35845	0.000262329	-0.00311	0.000165859	-0.0021	-0.00252
4.36011	0.000261711	-0.00311	0.000162731	-0.0021	-0.00252
4.36178	0.000261225	-0.00311	0.000160082	-0.00211	-0.00252
4.36345	0.000261074	-0.0031	0.000157343	-0.00211	-0.00251
4.36511	0.000260865	-0.0031	0.000157019	-0.0021	-0.00251
4.36678	0.000259065	-0.0031	0.000157901	-0.0021	-0.00251
4.36845	0.000256421	-0.0031	0.000159374	-0.0021	-0.0025
4.37011	0.000253882	-0.0031	0.000160548	-0.00209	-0.0025
4.37178	0.00025147	-0.0031	0.000161298	-0.00209	-0.00249
4.37345	0.000250177	-0.0031	0.000161166	-0.00209	-0.00249
4.37511	0.000250628	-0.0031	0.000159859	-0.00209	-0.00249
4.37678	0.000252728	-0.0031	0.00015815	-0.00209	-0.00248
4.37845	0.000255702	-0.00309	0.000156083	-0.00209	-0.00247
4.38011	0.000257311	-0.00309	0.000154965	-0.00209	-0.00247
4.38178	0.000259129	-0.00308	0.000152128	-0.00208	-0.00247
4.38345	0.000261073	-0.00308	0.000148978	-0.00208	-0.00247
4.38511	0.000261585	-0.00308	0.000145062	-0.00207	-0.00247
4.38678	0.000260418	-0.00308	0.000142047	-0.00207	-0.00246
4.38844	0.000260485	-0.00307	0.000140734	-0.00207	-0.00246
4.39011	0.000258335	-0.00307	0.000140953	-0.00207	-0.00245
4.39178	0.000255424	-0.00308	0.00014172	-0.00207	-0.00245
4.39344	0.00025404	-0.00307	0.000142788	-0.00207	-0.00244
4.39511	0.000254568	-0.00307	0.000143458	-0.00207	-0.00243
4.39678	0.000254368	-0.00307	0.000139888	-0.00207	-0.00243
4.39844	0.00025658	-0.00308	0.000135191	-0.00206	-0.00243
4.40011	0.000258577	-0.00308	0.00013201	-0.00206	-0.00242
4.40178	0.000258788	-0.00308	0.000130678	-0.00206	-0.00242
4.40344	0.000257722	-0.00309	0.000127624	-0.00206	-0.00242
4.40511	0.000256041	-0.00309	0.000128543	-0.00206	-0.00242
4.40678	0.000252378	-0.00309	0.000130703	-0.00206	-0.00242
4.40844	0.000249721	-0.00308	0.00013039	-0.00206	-0.00241
4.41011	0.000248347	-0.00308	0.000128846	-0.00207	-0.00241
4.41178	0.000247373	-0.00308	0.000129374	-0.00207	-0.00241
4.41344	0.000246987	-0.00308	0.000128621	-0.00207	-0.00241
4.41511	0.000248311	-0.00307	0.000128675	-0.00207	-0.0024
4.41678	0.000248756	-0.00307	0.000129129	-0.00207	-0.0024
4.41844	0.000247485	-0.00307	0.000128678	-0.00207	-0.0024
4.42011	0.000247538	-0.00307	0.000126824	-0.00206	-0.0024
4.42178	0.000247647	-0.00307	0.000123854	-0.00206	-0.0024
4.42344	0.000247849	-0.00307	0.000119698	-0.00206	-0.0024
4.42511	0.000249345	-0.00307	0.000115858	-0.00205	-0.0024
4.42678	0.000251901	-0.00308	0.000112856	-0.00205	-0.0024
4.42844	0.00025255	-0.00308	0.000111996	-0.00205	-0.00239
4.43011	0.000254427	-0.00307	0.000112613	-0.00205	-0.00239
4.43178	0.000255624	-0.00308	0.000112686	-0.00206	-0.00238
4.43344	0.00025524	-0.00308	0.000113473	-0.00206	-0.00238
4.43511	0.000255591	-0.00308	0.000112886	-0.00207	-0.00238
4.43677	0.000256746	-0.00308	0.000110907	-0.00207	-0.00237
4.43844	0.000256292	-0.00308	0.000108058	-0.00207	-0.00236
4.44011	0.000255363	-0.00308	0.000105208	-0.00207	-0.00236
4.44177	0.000254749	-0.00308	0.000103392	-0.00207	-0.00235
4.44344	0.000253228	-0.00308	0.000102785	-0.00207	-0.00235
4.44511	0.000251608	-0.00307	0.000101431	-0.00206	-0.00234
4.44677	0.000250175	-0.00307	0.000101043	-0.00206	-0.00234
4.44844	0.000248996	-0.00307	0.000101543	-0.00206	-0.00234
4.45011	0.000249828	-0.00307	9.95634e-05	-0.00205	-0.00234
4.45177	0.000250912	-0.00307	9.88292e-05	-0.00205	-0.00234
4.45344	0.00025221	-0.00307	9.79517e-05	-0.00205	-0.00233
4.45511	0.000253872	-0.00307	9.56058e-05	-0.00205	-0.00233
4.45677	0.000255148	-0.00307	9.14525e-05	-0.00206	-0.00232
4.45844	0.000254807	-0.00307	8.8845e-05	-0.00206	-0.00232
4.46011	0.000254148	-0.00307	8.53842e-05	-0.00206	-0.00232
4.46177	0.000252227	-0.00307	8.22667e-05	-0.00206	-0.00231
4.46344	0.000250166	-0.00307	8.08009e-05	-0.00207	-0.00231
4.46511	0.000248726	-0.00307	8.24142e-05	-0.00207	-0.0023
4.46677	0.000244153	-0.00307	8.37017e-05	-0.00207	-0.0023
4.46844	0.000239878	-0.00306	8.41476e-05	-0.00207	-0.00229
4.47011	0.000236748	-0.00306	8.73543e-05	-0.00207	-0.00229
4.47177	0.000233174	-0.00306	9.13676e-05	-0.00207	-0.00229
4.47344	0.000228704	-0.00306	9.3011e-05	-0.00207	-0.00228
4.47511	0.000229	-0.00306	9.52085e-05	-0.00207	-0.00228
4.47677	0.000230245	-0.00306	9.82035e-05	-0.00207	-0.00228
4.47844	0.000231659	-0.00305	9.70402e-05	-0.00207	-0.00228
4.4801	0.000233743	-0.00305	9.37443e-05	-0.00208	-0.00227
4.48177	0.000236783	-0.00305	9.09468e-05	-0.00208	-0.00226
4.48344	0.000237139	-0.00305	8.71076e-05	-0.00209	-0.00226
4.4851	0.000235999	-0.00305	8.25293e-05	-0.00209	-0.00225
4.48677	0.000235308	-0.00305	8.08843e-05	-0.0021	-0.00225
4.48844	0.000234618	-0.00305	7.88234e-05	-0.0021	-0.00225
4.4901	0.000233867	-0.00305	7.73759e-05	-0.0021	-0.00224
4.49177	0.000234494	-0.00305	7.73717e-05	-0.0021	-0.00224
4.49344	0.000235089	-0.00304	7.81159e-05	-0.0021	-0.00223
4.4951	0.000233849	-0.00304	7.75434e-05	-0.0021	-0.00222
4.49677	0.000232255	-0.00304	7.86242e-05	-0.00209	-0.00222
4.49844	0.000230898	-0.00304	7.97334e-05	-0.00209	-0.00221
4.5001	0.000230227	-0.00304	7.93034e-05	-0.00209	-0.00221
4.50177	0.000230753	-0.00304	7.84017e-05	-0.00209	-0.00221
4.50344	0.000231553	-0.00304	7.76067e-05	-0.0021	-0.00221
4.5051	0.000231423	-0.00304	7.73992e-05	-0.0021	-0.00221
4.50677	0.000229238	-0.00304	7.73009e-05	-0.0021	-0.00221
4.50844	0.000225811	-0.00304	7.80984e-05	-0.00211	-0.0022
4.5101	0.000221884	-0.00304	7.90817e-05	-0.00212	-0.0022
4.51177	0.000219506	-0.00304	8.17834e-05	-0.00212	-0.00219
4.51344	0.000218087	-0.00304	8.34884e-05	-0.00212	-0.00219
4.5151	0.000219146	-0.00304	8.35909e-05	-0.00213	-0.00218
4.51677	0.000219693	-0.00303	8.39392e-05	-0.00213	-0.00218
4.51844	0.000220348	-0.00303	8.57317e-05	-0.00212	-0.00217
4.5201	0.000220418	-0.00302	8.55576e-05	-0.00212	-0.00216
4.52177	0.000223021	-0.00302	8.55526e-05	-0.00212	-0.00216
4.52344	0.000224453	-0.00302	8.69501e-05	-0.00211	-0.00215
4.5251	0.000226445	-0.00301	8.87617e-05	-0.00211	-0.00215
4.52677	0.000228444	-0.00301	8.99759e-05	-0.00211	-0.00214
4.52843	0.000229625	-0.00301	9.20576e-05	-0.00211	-0.00214
4.5301	0.000228256	-0.00301	9.47259e-05	-0.00211	-0.00213
4.53177	0.000225775	-0.00301	9.7285e-05	-0.00211	-0.00213
4.53343	0.000223496	-0.00301	9.77492e-05	-0.00211	-0.00212
4.5351	0.00022097	-0.00301	9.76016e-05	-0.00211	-0.00212
4.53677	0.000219364	-0.00302	9.62466e-05	-0.00211	-0.00212
4.53843	0.000218187	-0.00302	9.42841e-05	-0.00211	-0.00212
4.5401	0.000218942	-0.00302	9.22233e-05	-0.00211	-0.00212
4.54177	0.000218629	-0.00302	9.23666e-05	-0.00211	-0.00212
4.54343	0.000217652	-0.00302	9.35217e-05	-0.00211	-0.00211
4.5451	0.000215508	-0.00302	9.54484e-05	-0.00211	-0.00211
4.54677	0.000212605	-0.00302	9.65842e-05	-0.00211	-0.00209
4.54843	0.000209188	-0.00302	9.83551e-05	-0.00211	-0.00208
4.5501	0.00020643	-0.00302	9.92518e-05	-0.00212	-0.00207
4.55177	0.000205409	-0.00302	9.7616e-05	-0.00212	-0.00207
4.55343	0.000206418	-0.00302	9.5611e-05	-0.00212	-0.00206
4.5551	0.00020856	-0.00302	9.6246e-05	-0.00212	-0.00207
4.55677	0.000210981	-0.00302	9.61659e-05	-0.00212	-0.00206
4.55843	0.000214074	-0.00302	9.68742e-05	-0.00212	-0.00206
4.5601	0.000216233	-0.00302	0.000100178	-0.00212	-0.00206
4.56177	0.000216082	-0.00301	0.000105142	-0.00212	-0.00206
4.56343	0.000215263	-0.00301	0.000108043	-0.00212	-0.00205
4.5651	0.000215001	-0.00301	0.000110425	-0.00212	-0.00205
4.56677	0.000214822	-0.00301	0.000112753	-0.00213	-0.00204
4.56843	0.000215543	-0.00302	0.000114758	-0.00213	-0.00204
4.5701	0.000218261	-0.00301	0.000116124	-0.00214	-0.00203
4.57176	0.000221943	-0.00301	0.000118105	-0.00214	-0.00202
4.57343	0.000224814	-0.00301	0.000120212	-0.00214	-0.00202
4.5751	0.000227838	-0.00301	0.000120192	-0.00214	-0.00202
4.57676	0.000229393	-0.00301	0.000118877	-0.00214	-0.00201
4.57843	0.000229002	-0.00301	0.000117197	-0.00214	-0.00201
4.5801	0.000228588	-0.00301	0.000114914	-0.00214	-0.00201
4.58176	0.000228054	-0.00301	0.000114578	-0.00214	-0.002
4.58343	0.000227217	-0.00301	0.000117187	-0.00214	-0.00199
4.5851	0.000228905	-0.003	0.000121757	-0.00214	-0.00199
4.58676	0.000232566	-0.003	0.000125871	-0.00214	-0.00198
4.58843	0.000236367	-0.003	0.000132169	-0.00214	-0.00198
4.5901	0.000240498	-0.003	0.00013637	-0.00214	-0.00197
4.59176	0.000244988	-0.003	0.000140036	-0.00214	-0.00197
4.59343	0.000247948	-0.003	0.000140978	-0.00214	-0.00196
4.5951	0.000250433	-0.003	0.000142408	-0.00214	-0.00196
4.59676	0.000252477	-0.00301	0.000141898	-0.00214	-0.00195
4.59843	0.000254346	-0.00301	0.000143638	-0.00214	-0.00195
4.6001	0.000255448	-0.00301	0.000144687	-0.00214	-0.00194
4.60176	0.00025524	-0.00301	0.000149336	-0.00214	-0.00194
4.60343	0.000254991	-0.00301	0.000155088	-0.00214	-0.00193
4.6051	0.000255111	-0.00301	0.000161163	-0.00214	-0.00193
4.60676	0.000255093	-0.00301	0.000164701	-0.00214	-0.00192
4.60843	0.000255274	-0.00301	0.00016742	-0.00213	-0.00191
4.6101	0.000257072	-0.00301	0.000167481	-0.00213	-0.00191
4.61176	0.000258095	-0.00301	0.000164578	-0.00213	-0.0019
4.61343	0.00025781	-0.00302	0.000161564	-0.00214	-0.0019
4.6151	0.000257386	-0.00302	0.00015964	-0.00214	-0.0019
4.61676	0.000257663	-0.00302	0.000157453	-0.00214	-0.0019
4.61843	0.000258278	-0.00302	0.000155624	-0.00214	-0.00189
4.62009	0.000261838	-0.00302	0.000156577	-0.00214	-0.00189
4.62176	0.000267538	-0.00302	0.000157609	-0.00214	-0.00189
4.62343	0.000273294	-0.00302	0.000158757	-0.00213	-0.00189
4.62509	0.000278897	-0.00302	0.000161466	-0.00213	-0.00189
4.62676	0.000283345	-0.00302	0.000163875	-0.00213	-0.00189
4.62843	0.000285114	-0.00301	0.000166024	-0.00213	-0.00189
4.63009	0.000286499	-0.00301	0.000167748	-0.00214	-0.00188
4.63176	0.000289025	-0.00302	0.000169669	-0.00214	-0.00188
4.63343	0.000291053	-0.00302	0.000172299	-0.00214	-0.00188
4.63509	0.000294489	-0.00302	0.000176471	-0.00214	-0.00188
4.63676	0.000297564	-0.00302	0.000178511	-0.00214	-0.00188
4.63843	0.000299158	-0.00302	0.000180893	-0.00214	-0.00187
4.64009	0.00029957	-0.00302	0.000182758	-0.00214	-0.00187
4.64176	0.000300647	-0.00302	0.000182863	-0.00215	-0.00187
4.64343	0.000300426	-0.00302	0.000182058	-0.00215	-0.00187
4.64509	0.000302863	-0.00302	0.000184268	-0.00215	-0.00187
4.64676	0.000306198	-0.00303	0.00018797	-0.00214	-0.00186
4.64843	0.000308948	-0.00303	0.0001923	-0.00214	-0.00186
4.65009	0.000310364	-0.00303	0.000197107	-0.00214	-0.00186
4.65176	0.000312656	-0.00303	0.000202211	-0.00213	-0.00186
4.65343	0.000311838	-0.00303	0.000205843	-0.00213	-0.00187
4.65509	0.000311166	-0.00303	0.000207263	-0.00213	-0.00187
4.65676	0.000312905	-0.00303	0.000207451	-0.00213	-0.00187
4.65843	0.000317528	-0.00303	0.000207509	-0.00213	-0.00187
4.66009	0.000322818	-0.00303	0.000207405	-0.00213	-0.00188
4.66176	0.000330216	-0.00303	0.000206885	-0.00213	-0.00188
4.66342	0.000338705	-0.00303	0.000207407	-0.00213	-0.00188
4.66509	0.000345778	-0.00303	0.000209441	-0.00213	-0.00188
4.66676	0.000352245	-0.00303	0.000212335	-0.00213	-0.00187
4.66842	0.000358643	-0.00303	0.000214959	-0.00213	-0.00187
4.67009	0.000366771	-0.00303	0.000219435	-0.00212	-0.00187
4.67176	0.000374059	-0.00304	0.000224028	-0.00212	-0.00187
4.67342	0.000380441	-0.00304	0.000228138	-0.00212	-0.00187
4.67509	0.000385143	-0.00304	0.000232841	-0.00213	-0.00187
4.67676	0.000388993	-0.00304	0.000237963	-0.00213	-0.00187
4.67842	0.000392494	-0.00305	0.000240788	-0.00213	-0.00188
4.68009	0.000395363	-0.00305	0.00024227	-0.00213	-0.00188
4.68176	0.000401509	-0.00305	0.000243205	-0.00213	-0.00188
4.68342	0.000409502	-0.00305	0.000242103	-0.00213	-0.00189
4.68509	0.000418033	-0.00305	0.000241063	-0.00213	-0.00189
4.68676	0.000424801	-0.00305	0.000241313	-0.00214	-0.0019
4.68842	0.000432613	-0.00305	0.00024395	-0.00214	-0.0019
4.69009	0.000438192	-0.00305	0.000248315	-0.00214	-0.0019
4.69176	0.000443441	-0.00305	0.000253399	-0.00214	-0.0019
4.69342	0.000449325	-0.00305	0.00025809	-0.00214	-0.00191
4.69509	0.000456148	-0.00305	0.000263355	-0.00214	-0.00191
4.69676	0.000463503	-0.00305	0.000267206	-0.00213	-0.00191
4.69842	0.000471313	-0.00305	0.000270992	-0.00213	-0.00191
4.70009	0.000479288	-0.00305	0.000275447	-0.00213	-0.00191
4.70176	0.000486184	-0.00305	0.000279767	-0.00213	-0.00191
4.70342	0.000491973	-0.00305	0.000282948	-0.00213	-0.00191
4.70509	0.000497645	-0.00305	0.000285519	-0.00213	-0.00191
4.70676	0.000504435	-0.00305	0.000285261	-0.00212	-0.00191
4.70842	0.000510048	-0.00305	0.000285075	-0.00212	-0.00191
4.71009	0.000516168	-0.00305	0.000284548	-0.00212	-0.00191
4.71175	0.000522983	-0.00305	0.00028425	-0.00213	-0.00191
4.71342	0.000527627	-0.00305	0.000286703	-0.00213	-0.00191
4.71509	0.000530307	-0.00305	0.000291706	-0.00213	-0.00191
4.71675	0.00053424	-0.00305	0.000296238	-0.00213	-0.00192
4.71842	0.000537883	-0.00305	0.000303448	-0.00213	-0.00192
4.72009	0.000541527	-0.00306	0.000311202	-0.00213	-0.00192
4.72175	0.000547781	-0.00306	0.000317568	-0.00213	-0.00192
4.72342	0.000553292	-0.00307	0.000323873	-0.00213	-0.00192
4.72509	0.000558982	-0.00307	0.000330687	-0.00214	-0.00192
4.72675	0.000565067	-0.00308	0.000335403	-0.00214	-0.00192
4.72842	0.000570982	-0.00308	0.000340049	-0.00215	-0.00193
4.73009	0.000574869	-0.00308	0.000345047	-0.00215	-0.00193
4.73175	0.00057933	-0.00308	0.000349886	-0.00215	-0.00194
4.73342	0.000582105	-0.00308	0.000354707	-0.00215	-0.00194
4.73509	0.000584697	-0.00308	0.000360838	-0.00215	-0.00194
4.73675	0.000586933	-0.00308	0.000368245	-0.00216	-0.00194
4.73842	0.000590882	-0.00308	0.000375635	-0.00216	-0.00194
4.74009	0.000596025	-0.00308	0.00038323	-0.00216	-0.00194
4.74175	0.000601913	-0.00308	0.000390781	-0.00215	-0.00194
4.74342	0.000606592	-0.00308	0.000398189	-0.00215	-0.00194
4.74509	0.000611576	-0.00308	0.00040398	-0.00215	-0.00194
4.74675	0.000613527	-0.00309	0.000409409	-0.00216	-0.00194
4.74842	0.000614193	-0.00309	0.000414989	-0.00216	-0.00194
4.75009	0.000614443	-0.00309	0.000421664	-0.00216	-0.00194
4.75175	0.000615611	-0.00309	0.000426651	-0.00216	-0.00194
4.75342	0.000616475	-0.00309	0.000432251	-0.00217	-0.00194
4.75509	0.000619174	-0.00309	0.000437972	-0.00217	-0.00194
4.75675	0.000623077	-0.00309	0.000443451	-0.00217	-0.00194
4.75842	0.000626276	-0.00309	0.000447935	-0.00217	-0.00195
4.76008	0.000628808	-0.00309	0.000454254	-0.00217	-0.00195
4.76175	0.000630189	-0.0031	0.00046058	-0.00217	-0.00195
4.76342	0.000631348	-0.0031	0.000467478	-0.00217	-0.00196
4.76508	0.00063073	-0.0031	0.000474133	-0.00217	-0.00196
4.76675	0.000629982	-0.0031	0.000480413	-0.00217	-0.00195
4.76842	0.000629936	-0.0031	0.000485449	-0.00217	-0.00195
4.77008	0.000631562	-0.0031	0.000490805	-0.00217	-0.00195
4.77175	0.000633259	-0.0031	0.000494845	-0.00218	-0.00194
4.77342	0.000634582	-0.00309	0.000498403	-0.00218	-0.00193
4.77508	0.000638476	-0.00309	0.000501328	-0.00218	-0.00193
4.77675	0.000640916	-0.00309	0.000504161	-0.00219	-0.00193
4.77842	0.000640744	-0.00309	0.000505082	-0.00219	-0.00193
4.78008	0.000639732	-0.00309	0.000505783	-0.00219	-0.00193
4.78175	0.000638744	-0.00309	0.000506741	-0.00219	-0.00193
4.78342	0.000632474	-0.00309	0.000507983	-0.00218	-0.00193
4.78508	0.000626757	-0.00309	0.000510028	-0.00218	-0.00193
4.78675	0.000621518	-0.00309	0.000512972	-0.00217	-0.00193
4.78842	0.000615251	-0.00309	0.000516804	-0.00217	-0.00193
4.79008	0.00060913	-0.00308	0.000520458	-0.00218	-0.00193
4.79175	0.000606623	-0.00308	0.000524078	-0.00218	-0.00193
4.79342	0.000603315	-0.00308	0.000527304	-0.00219	-0.00193
4.79508	0.000599637	-0.00308	0.000529851	-0.00219	-0.00193
4.79675	0.000597227	-0.00308	0.000532572	-0.0022	-0.00193
4.79842	0.000594779	-0.00309	0.000534256	-0.0022	-0.00193
4.80008	0.000591458	-0.00309	0.000535538	-0.0022	-0.00193
4.80175	0.000588671	-0.00309	0.000536648	-0.00219	-0.00193
4.80341	0.000586168	-0.00309	0.000538288	-0.00219	-0.00193
4.80508	0.000582911	-0.00309	0.000538425	-0.00218	-0.00192
4.80675	0.000578444	-0.00309	0.00054082	-0.00218	-0.00192
4.80841	0.000572982	-0.00309	0.000543646	-0.00217	-0.00192
4.81008	0.000568226	-0.00309	0.000545238	-0.00217	-0.00192
4.81175	0.000563733	-0.00308	0.00054555	-0.00218	-0.00192
4.81341	0.000560377	-0.00308	0.000546558	-0.00218	-0.00192
4.81508	0.000559218	-0.00308	0.000544628	-0.00219	-0.00192
4.81675	0.00055835	-0.00307	0.000542559	-0.00219	-0.00192
4.81841	0.000555598	-0.00307	0.000541021	-0.00219	-0.00192
4.82008	0.000553103	-0.00306	0.000540587	-0.0022	-0.00191
4.82175	0.000547994	-0.00306	0.000539731	-0.0022	-0.00191
4.82341	0.000541933	-0.00306	0.000539761	-0.0022	-0.0019
4.82508	0.000536545	-0.00306	0.000538388	-0.0022	-0.0019
4.82675	0.000531488	-0.00306	0.000537097	-0.00221	-0.00189
4.82841	0.000527247	-0.00306	0.000535796	-0.00221	-0.00189
4.83008	0.000524602	-0.00306	0.000533953	-0.00221	-0.00189
4.83175	0.000522412	-0.00306	0.000533364	-0.00221	-0.00188
4.83341	0.000519903	-0.00306	0.000533594	-0.00221	-0.00188
4.83508	0.000519047	-0.00307	0.000533918	-0.00221	-0.00188
4.83675	0.000516377	-0.00307	0.000533267	-0.00221	-0.00188
4.83841	0.000513017	-0.00306	0.000533783	-0.00221	-0.00188
4.84008	0.000508479	-0.00307	0.000532212	-0.00221	-0.00188
4.84175	0.000504316	-0.00307	0.00053077	-0.0022	-0.00188
4.84341	0.000500208	-0.00307	0.000528452	-0.0022	-0.00188
4.84508	0.000497596	-0.00307	0.000525531	-0.00219	-0.00187
4.84675	0.000496433	-0.00307	0.00052158	-0.00219	-0.00187
4.84841	0.000496411	-0.00307	0.000518597	-0.00219	-0.00187
4.85008	0.000496092	-0.00307	0.000515253	-0.00219	-0.00187
4.85174	0.000492761	-0.00307	0.000511638	-0.00219	-0.00186
4.85341	0.000490191	-0.00306	0.000509648	-0.0022	-0.00186
4.85508	0.000489086	-0.00306	0.00050741	-0.00221	-0.00186
4.85674	0.000487313	-0.00305	0.000504258	-0.00221	-0.00185
4.85841	0.000486218	-0.00305	0.000501183	-0.00221	-0.00185
4.86008	0.000488638	-0.00305	0.000498776	-0.00221	-0.00185
4.86174	0.000488491	-0.00305	0.000494515	-0.00221	-0.00185
4.86341	0.000484302	-0.00305	0.000490103	-0.00221	-0.00184
4.86508	0.000480368	-0.00305	0.00048686	-0.00221	-0.00184
4.86674	0.000476102	-0.00305	0.000482328	-0.00221	-0.00184
4.86841	0.000470506	-0.00305	0.000478869	-0.0022	-0.00183
4.87008	0.000465617	-0.00304	0.000476743	-0.0022	-0.00183
4.87174	0.000464132	-0.00304	0.000475456	-0.0022	-0.00183
4.87341	0.000463319	-0.00304	0.000472194	-0.0022	-0.00183
4.87508	0.00046237	-0.00304	0.000469602	-0.00219	-0.00183
4.87674	0.000462544	-0.00304	0.000465296	-0.00219	-0.00182
4.87841	0.000464268	-0.00305	0.000460955	-0.00219	-0.00182
4.88008	0.000464803	-0.00305	0.000456237	-0.00219	-0.00182
4.88174	0.000465335	-0.00305	0.000455769	-0.00219	-0.00181
4.88341	0.000466139	-0.00304	0.000456899	-0.00219	-0.00181
4.88508	0.000465413	-0.00304	0.000458961	-0.00219	-0.00181
4.88674	0.000463341	-0.00304	0.000460508	-0.0022	-0.00181
4.88841	0.000461448	-0.00304	0.000461712	-0.0022	-0.00181
4.89008	0.000459344	-0.00303	0.000459978	-0.0022	-0.0018
4.89174	0.000459523	-0.00303	0.000455986	-0.0022	-0.0018
4.89341	0.000460315	-0.00303	0.000453491	-0.0022	-0.0018
4.89507	0.000464406	-0.00303	0.000450052	-0.0022	-0.0018
4.89674	0.000469537	-0.00302	0.000448088	-0.0022	-0.0018
4.89841	0.000475163	-0.00302	0.00044628	-0.0022	-0.00179
4.90007	0.000478267	-0.00303	0.000447077	-0.0022	-0.00179
4.90174	0.000480912	-0.00303	0.000445847	-0.0022	-0.00179
4.90341	0.000480186	-0.00303	0.000447328	-0.0022	-0.00178
4.90507	0.000479124	-0.00303	0.000449082	-0.0022	-0.00178
4.90674	0.000478238	-0.00303	0.000453063	-0.0022	-0.00177
4.90841	0.000478409	-0.00303	0.000454943	-0.0022	-0.00177
4.91007	0.000480434	-0.00304	0.000457788	-0.00219	-0.00177
4.91174	0.000484067	-0.00304	0.000459083	-0.00219	-0.00177
4.91341	0.00048637	-0.00304	0.000458872	-0.00218	-0.00177
4.91507	0.000486863	-0.00303	0.000456969	-0.00218	-0.00176
4.91674	0.000485754	-0.00303	0.000457337	-0.00218	-0.00176
4.91841	0.000482457	-0.00303	0.000458088	-0.00218	-0.00176
4.92007	0.000478773	-0.00303	0.000459857	-0.00218	-0.00176
4.92174	0.000476122	-0.00304	0.000463919	-0.00218	-0.00175
4.92341	0.000476468	-0.00304	0.000467163	-0.00217	-0.00175
4.92507	0.00047878	-0.00304	0.000468728	-0.00217	-0.00175
4.92674	0.000482976	-0.00304	0.000469026	-0.00217	-0.00175
4.92841	0.000487111	-0.00304	0.000468879	-0.00217	-0.00175
4.93007	0.000492042	-0.00303	0.000466747	-0.00217	-0.00175
4.93174	0.000494063	-0.00303	0.000465251	-0.00217	-0.00175
4.93341	0.000496477	-0.00303	0.000463928	-0.00217	-0.00175
4.93507	0.000499033	-0.00303	0.000464407	-0.00217	-0.00175
4.93674	0.00050217	-0.00303	0.000464574	-0.00216	-0.00175
4.93841	0.000504896	-0.00303	0.00046556	-0.00216	-0.00175
4.94007	0.000507648	-0.00302	0.000467079	-0.00216	-0.00175
4.94174	0.000509143	-0.00302	0.000470149	-0.00216	-0.00175
4.9434	0.000508953	-0.00301	0.000470622	-0.00216	-0.00174
4.94507	0.000507876	-0.00301	0.000471208	-0.00216	-0.00174
4.94674	0.000504578	-0.00301	0.000470993	-0.00216	-0.00173
4.9484	0.000503439	-0.00301	0.000471139	-0.00215	-0.00173
4.95007	0.000502148	-0.00301	0.000470036	-0.00215	-0.00173
4.95174	0.000501	-0.00301	0.000470633	-0.00215	-0.00173
4.9534	0.000502167	-0.00301	0.000472125	-0.00215	-0.00173
4.95507	0.000504865	-0.00301	0.000474983	-0.00214	-0.00173
4.95674	0.000507546	-0.00301	0.00047717	-0.00214	-0.00173
4.9584	0.000510973	-0.00301	0.000480459	-0.00214	-0.00173
4.96007	0.000515131	-0.00301	0.00048359	-0.00213	-0.00172
4.96174	0.000516617	-0.00301	0.000484891	-0.00213	-0.00172
4.9634	0.000518898	-0.00301	0.000486303	-0.00212	-0.00172
4.96507	0.000519623	-0.00301	0.000486478	-0.00212	-0.00172
4.96674	0.000520073	-0.00301	0.000485194	-0.00212	-0.00171
4.9684	0.000521283	-0.00301	0.000485296	-0.00212	-0.00171
4.97007	0.000523322	-0.00301	0.000487033	-0.00212	-0.00171
4.97174	0.000525168	-0.00301	0.000486733	-0.00211	-0.00171
4.9734	0.000528208	-0.00301	0.000488052	-0.00211	-0.00171
4.97507	0.000532286	-0.00301	0.000489484	-0.00211	-0.00171
4.97674	0.000536547	-0.00301	0.000488745	-0.00211	-0.00171
4.9784	0.000542338	-0.003	0.000488571	-0.00211	-0.00171
4.98007	0.00054841	-0.00299	0.000490638	-0.00211	-0.00171
4.98174	0.000552849	-0.00299	0.000493618	-0.00211	-0.00171
4.9834	0.000556418	-0.00298	0.000497846	-0.00211	-0.00171
4.98507	0.000558725	-0.00298	0.000502356	-0.00211	-0.00171
4.98673	0.000558113	-0.00298	0.000505008	-0.0021	-0.00171
4.9884	0.000556203	-0.00297	0.000505952	-0.0021	-0.00171
4.99007	0.000555893	-0.00297	0.000506005	-0.0021	-0.00171
4.99173	0.000553258	-0.00297	0.000505505	-0.00209	-0.00171
4.9934	0.000549961	-0.00297	0.000506734	-0.00209	-0.00171
4.99507	0.000549719	-0.00297	0.000509014	-0.00208	-0.00171
4.99673	0.000549376	-0.00297	0.000511728	-0.00208	-0.00171
4.9984	0.00054738	-0.00297	0.000513425	-0.00208	-0.0017
5.00007	0.00054937	-0.00297	0.000513809	-0.00207	-0.0017
5.00173	0.000552682	-0.00297	0.000512211	-0.00207	-0.0017
5.0034	0.000553843	-0.00297	0.000508891	-0.00207	-0.00169
5.00507	0.00055694	-0.00297	0.000505752	-0.00207	-0.00169
5.00673	0.000561018	-0.00297	0.000503954	-0.00207	-0.00168
5.0084	0.000562123	-0.00297	0.000503457	-0.00207	-0.00168
5.01007	0.000562736	-0.00297	0.000503683	-0.00206	-0.00168
5.01173	0.000562824	-0.00296	0.000505924	-0.00206	-0.00168
5.0134	0.000561789	-0.00295	0.000509154	-0.00206	-0.00168
5.01507	0.000559995	-0.00295	0.00051127	-0.00205	-0.00168
5.01673	0.000559722	-0.00294	0.000512053	-0.00205	-0.00168
5.0184	0.000560251	-0.00294	0.000512102	-0.00204	-0.00168
5.02007	0.000561704	-0.00293	0.00051156	-0.00204	-0.00168
5.02173	0.000562891	-0.00293	0.000508426	-0.00203	-0.00167
5.0234	0.000565624	-0.00293	0.000505948	-0.00203	-0.00166
5.02507	0.000566597	-0.00293	0.000504309	-0.00202	-0.00166
5.02673	0.000567134	-0.00293	0.000502218	-0.00202	-0.00165
5.0284	0.000568204	-0.00293	0.000499113	-0.00202	-0.00164
5.03007	0.000570106	-0.00293	0.000497713	-0.00202	-0.00164
5.03173	0.000570197	-0.00293	0.000496067	-0.00202	-0.00163
5.0334	0.000572548	-0.00293	0.000495196	-0.00201	-0.00163
5.03506	0.000575458	-0.00292	0.000496837	-0.00201	-0.00163
5.03673	0.000577705	-0.00291	0.000499124	-0.002	-0.00164
5.0384	0.00057908	-0.00291	0.000501187	-0.002	-0.00163
5.04006	0.000581364	-0.00291	0.000501119	-0.002	-0.00163
5.04173	0.000583383	-0.0029	0.000500327	-0.002	-0.00163
5.0434	0.000583972	-0.0029	0.000497104	-0.00199	-0.00163
5.04506	0.000584072	-0.00289	0.000494552	-0.00199	-0.00162
5.04673	0.000585767	-0.00289	0.000492858	-0.00198	-0.00162
5.0484	0.000588987	-0.00288	0.000494877	-0.00197	-0.00162
5.05006	0.000591013	-0.00287	0.000497048	-0.00197	-0.00162
5.05173	0.000594243	-0.00287	0.000500387	-0.00196	-0.00162
5.0534	0.000599468	-0.00286	0.00050323	-0.00195	-0.00162
5.05506	0.000602574	-0.00286	0.000503989	-0.00195	-0.00162
5.05673	0.000602491	-0.00285	0.000503152	-0.00194	-0.00162
5.0584	0.000603996	-0.00285	0.000502373	-0.00194	-0.00162
5.06006	0.000605555	-0.00285	0.000499968	-0.00194	-0.00162
5.06173	0.000605263	-0.00284	0.000496749	-0.00193	-0.00162
5.0634	0.000605122	-0.00283	0.000495401	-0.00193	-0.00161
5.06506	0.000607048	-0.00283	0.000493987	-0.00192	-0.00161
5.06673	0.000607173	-0.00282	0.000493158	-0.00192	-0.00161
5.0684	0.000606322	-0.00281	0.00049277	-0.00191	-0.00161
5.07006	0.000606898	-0.00281	0.000493208	-0.00191	-0.0016
5.07173	0.000608843	-0.0028	0.000492052	-0.0019	-0.00159
5.0734	0.00061034	-0.0028	0.000489719	-0.0019	-0.00159
5.07506	0.000613668	-0.00279	0.000486205	-0.00189	-0.00159
5.07673	0.000617516	-0.00278	0.000483158	-0.00189	-0.00158
5.07839	0.000619522	-0.00278	0.000480238	-0.00188	-0.00158
5.08006	0.000620543	-0.00277	0.000479087	-0.00188	-0.00158
5.08173	0.000619975	-0.00277	0.000479363	-0.00187	-0.00158
5.08339	0.00061666	-0.00276	0.000480048	-0.00187	-0.00158
5.08506	0.000613934	-0.00275	0.000480302	-0.00186	-0.00158
5.08673	0.000613021	-0.00275	0.000480234	-0.00186	-0.00158
5.08839	0.000613424	-0.00274	0.000478422	-0.00185	-0.00158
5.09006	0.000614972	-0.00273	0.000475409	-0.00184	-0.00158
5.09173	0.000619398	-0.00272	0.000472187	-0.00183	-0.00158
5.09339	0.000623029	-0.00271	0.000471032	-0.00183	-0.00158
5.09506	0.000626548	-0.0027	0.000469366	-0.00182	-0.00158
5.09673	0.000627293	-0.0027	0.000468413	-0.00181	-0.00158
5.09839	0.000628938	-0.00269	0.000469924	-0.0018	-0.00159
5.10006	0.000628537	-0.00269	0.000472951	-0.00179	-0.00159
5.10173	0.000627032	-0.00268	0.000473831	-0.00178	-0.00159
5.10339	0.000622523	-0.00268	0.000474639	-0.00178	-0.00159
5.10506	0.000619056	-0.00267	0.000476381	-0.00177	-0.00159
5.10673	0.000613878	-0.00267	0.000474898	-0.00177	-0.00159
5.10839	0.000609538	-0.00266	0.000471911	-0.00176	-0.00158
5.11006	0.000605915	-0.00265	0.000470667	-0.00176	-0.00158
5.11173	0.000603833	-0.00265	0.000471189	-0.00175	-0.00158
5.11339	0.000603306	-0.00264	0.000470838	-0.00174	-0.00158
5.11506	0.000604046	-0.00264	0.000473222	-0.00174	-0.00158
5.11673	0.000603842	-0.00263	0.00047676	-0.00173	-0.00158
5.11839	0.000604588	-0.00262	0.00047834	-0.00172	-0.00158
5.12006	0.000606113	-0.00262	0.000479805	-0.00172	-0.00158
5.12173	0.000605945	-0.00261	0.000481286	-0.00171	-0.00158
5.12339	0.000605087	-0.00261	0.000480877	-0.0017	-0.00158
5.12506	0.000605768	-0.0026	0.000479798	-0.0017	-0.00158
5.12672	0.000606122	-0.0026	0.000479199	-0.00169	-0.00158
5.12839	0.000606124	-0.00259	0.000476176	-0.00169	-0.00158
5.13006	0.000607792	-0.00259	0.000474042	-0.00169	-0.00158
5.13172	0.000608992	-0.00258	0.000472498	-0.00168	-0.00158
5.13339	0.000609109	-0.00258	0.000469874	-0.00168	-0.00158
5.13506	0.000608667	-0.00257	0.000467065	-0.00168	-0.00158
5.13672	0.000607478	-0.00257	0.000464416	-0.00167	-0.00158
5.13839	0.000604789	-0.00257	0.00046022	-0.00167	-0.00158
5.14006	0.000602323	-0.00257	0.000455348	-0.00167	-0.00158
5.14172	0.00060044	-0.00257	0.00045048	-0.00166	-0.00158
5.14339	0.000597344	-0.00257	0.000446733	-0.00166	-0.00158
5.14506	0.000595447	-0.00256	0.000445278	-0.00166	-0.00159
5.14672	0.000593657	-0.00256	0.000444366	-0.00165	-0.00159
5.14839	0.000591302	-0.00256	0.000443631	-0.00165	-0.00159
5.15006	0.000588155	-0.00256	0.000444765	-0.00165	-0.00159
5.15172	0.000586199	-0.00256	0.000446063	-0.00164	-0.0016
5.15339	0.000582854	-0.00256	0.000445568	-0.00164	-0.0016
5.15506	0.000579907	-0.00256	0.000446784	-0.00164	-0.00161
5.15672	0.000578385	-0.00256	0.000448924	-0.00164	-0.00161
5.15839	0.000576699	-0.00257	0.000450393	-0.00165	-0.00162
5.16006	0.00057477	-0.00257	0.000451977	-0.00165	-0.00162
5.16172	0.000573083	-0.00257	0.000454656	-0.00165	-0.00163
5.16339	0.000571407	-0.00257	0.000453116	-0.00165	-0.00163
5.16506	0.000568663	-0.00257	0.000451453	-0.00165	-0.00163
5.16672	0.000565878	-0.00257	0.000449838	-0.00165	-0.00163
5.16839	0.000563428	-0.00257	0.000447136	-0.00166	-0.00163
5.17005	0.000562773	-0.00257	0.000442493	-0.00166	-0.00163
5.17172	0.000562654	-0.00257	0.000442222	-0.00166	-0.00163
5.17339	0.000563282	-0.00257	0.000440968	-0.00166	-0.00163
5.17505	0.000565414	-0.00257	0.000438108	-0.00166	-0.00164
5.17672	0.000566879	-0.00258	0.000435828	-0.00166	-0.00164
5.17839	0.00056604	-0.00258	0.000436127	-0.00166	-0.00165
5.18005	0.000564684	-0.00258	0.000434883	-0.00166	-0.00165
5.18172	0.000562157	-0.00258	0.000434938	-0.00167	-0.00165
5.18339	0.000559706	-0.00259	0.000436568	-0.00167	-0.00165
5.18505	0.000558838	-0.00259	0.000437423	-0.00168	-0.00166
5.18672	0.000558417	-0.00259	0.000436597	-0.00168	-0.00166
5.18839	0.000556418	-0.0026	0.000435126	-0.00168	-0.00166
5.19005	0.000556269	-0.0026	0.000431935	-0.00168	-0.00166
5.19172	0.000553571	-0.0026	0.000427879	-0.00168	-0.00166
5.19339	0.000550024	-0.00261	0.000424305	-0.00168	-0.00167
5.19505	0.000549289	-0.00261	0.00042068	-0.00168	-0.00167
5.19672	0.000551398	-0.00262	0.000417095	-0.00168	-0.00168
5.19839	0.000551614	-0.00262	0.000414353	-0.00169	-0.00168
5.20005	0.00055507	-0.00263	0.000411996	-0.00169	-0.00169
5.20172	0.000558109	-0.00263	0.000409594	-0.00169	-0.0017
5.20339	0.000557817	-0.00264	0.000406867	-0.00169	-0.0017
5.20505	0.000555918	-0.00265	0.000403997	-0.0017	-0.00171
5.20672	0.000555848	-0.00265	0.000400783	-0.0017	-0.00171
5.20839	0.000553163	-0.00266	0.000397831	-0.0017	-0.00171
5.21005	0.000550679	-0.00266	0.000394653	-0.0017	-0.00171
5.21172	0.000549655	-0.00266	0.000392388	-0.00171	-0.00171
5.21339	0.000547644	-0.00267	0.000390999	-0.00172	-0.00171
5.21505	0.00054411	-0.00267	0.000390635	-0.00172	-0.00171
5.21672	0.000541658	-0.00268	0.000389891	-0.00173	-0.0017
5.21838	0.000537696	-0.00268	0.000389754	-0.00174	-0.0017
5.22005	0.000531352	-0.00269	0.000388231	-0.00174	-0.0017
5.22172	0.000526429	-0.00269	0.000385727	-0.00174	-0.00171
5.22338	0.000520668	-0.00269	0.000381074	-0.00174	-0.00171
5.22505	0.000514003	-0.00269	0.000375645	-0.00174	-0.00171
5.22672	0.000509477	-0.00269	0.000369677	-0.00175	-0.00172
5.22838	0.000507253	-0.00269	0.000364089	-0.00175	-0.00172
5.23005	0.000504102	-0.00269	0.000359633	-0.00175	-0.00172
5.23172	0.000503013	-0.00269	0.000357466	-0.00176	-0.00173
5.23338	0.000503505	-0.00269	0.000355294	-0.00176	-0.00173
5.23505	0.000503902	-0.0027	0.000352956	-0.00177	-0.00173
5.23672	0.000504413	-0.00271	0.000350624	-0.00177	-0.00174
5.23838	0.00050619	-0.00271	0.000348293	-0.00178	-0.00174
5.24005	0.000506183	-0.00272	0.000345204	-0.00178	-0.00175
5.24172	0.000504442	-0.00272	0.000343331	-0.00178	-0.00175
5.24338	0.000502923	-0.00271	0.000342561	-0.00179	-0.00176
5.24505	0.000500035	-0.00271	0.000342918	-0.00179	-0.00176
5.24672	0.00049654	-0.00271	0.00034308	-0.00179	-0.00176
5.24838	0.000495734	-0.00271	0.000342847	-0.00179	-0.00176
5.25005	0.000495529	-0.00272	0.00034151	-0.00179	-0.00177
5.25172	0.000494148	-0.00272	0.000339038	-0.0018	-0.00177
5.25338	0.000494318	-0.00272	0.000335917	-0.0018	-0.00177
5.25505	0.000494735	-0.00273	0.000332634	-0.0018	-0.00178
5.25672	0.000492449	-0.00273	0.000329534	-0.00181	-0.00178
5.25838	0.000489314	-0.00273	0.000326841	-0.00181	-0.00178
5.26005	0.000486365	-0.00273	0.000324989	-0.00181	-0.00179
5.26171	0.000481221	-0.00274	0.000322696	-0.00181	-0.00179
5.26338	0.000474881	-0.00274	0.000319286	-0.00181	-0.00179
5.26505	0.000469388	-0.00274	0.000316198	-0.00182	-0.0018
5.26671	0.000465973	-0.00274	0.000314509	-0.00182	-0.0018
5.26838	0.00046202	-0.00275	0.000312166	-0.00182	-0.0018
5.27005	0.000458781	-0.00275	0.000311318	-0.00182	-0.0018
5.27171	0.000455688	-0.00275	0.000314175	-0.00183	-0.0018
5.27338	0.000452138	-0.00275	0.000315916	-0.00183	-0.00181
5.27505	0.00044684	-0.00275	0.00031551	-0.00183	-0.00181
5.27671	0.000444443	-0.00275	0.000314727	-0.00183	-0.00181
5.27838	0.000442784	-0.00275	0.000312608	-0.00183	-0.00182
5.28005	0.000442712	-0.00275	0.00030521	-0.00184	-0.00182
5.28171	0.000443444	-0.00276	0.000299921	-0.00184	-0.00183
5.28338	0.000444908	-0.00276	0.000295069	-0.00184	-0.00183
5.28505	0.000443701	-0.00276	0.000290974	-0.00184	-0.00183
5.28671	0.000442245	-0.00276	0.000286882	-0.00184	-0.00183
5.28838	0.000440155	-0.00277	0.000285189	-0.00184	-0.00184
5.29005	0.000437339	-0.00277	0.000280497	-0.00184	-0.00184
5.29171	0.000434769	-0.00278	0.000277546	-0.00184	-0.00185
5.29338	0.000433246	-0.00278	0.000276066	-0.00184	-0.00185
5.29505	0.000430474	-0.00278	0.000275921	-0.00184	-0.00186
5.29671	0.000428234	-0.00279	0.000275339	-0.00185	-0.00186
5.29838	0.00042598	-0.00279	0.000276463	-0.00185	-0.00187
5.30005	0.000424087	-0.00279	0.000275981	-0.00185	-0.00187
5.30171	0.000421358	-0.00279	0.000272749	-0.00185	-0.00188
5.30338	0.000419386	-0.00279	0.000267945	-0.00185	-0.00188
5.30505	0.000415312	-0.00279	0.00026511	-0.00185	-0.00188
5.30671	0.000411778	-0.00279	0.000262072	-0.00185	-0.00188
5.30838	0.000405646	-0.00279	0.00025872	-0.00186	-0.00189
5.31004	0.000398633	-0.00279	0.000256435	-0.00186	-0.00189
5.31171	0.000392875	-0.00279	0.000255532	-0.00186	-0.00189
5.31338	0.000389273	-0.00279	0.000252731	-0.00186	-0.00189
5.31504	0.000385629	-0.00279	0.000250918	-0.00187	-0.00189
5.31671	0.000384545	-0.00279	0.000249906	-0.00187	-0.0019
5.31838	0.000385828	-0.00279	0.00024889	-0.00187	-0.0019
5.32004	0.000385088	-0.00279	0.000246386	-0.00187	-0.0019
5.32171	0.000384071	-0.00279	0.0002449	-0.00187	-0.0019
5.32338	0.000381789	-0.0028	0.000243579	-0.00187	-0.0019
5.32504	0.000379413	-0.0028	0.000242176	-0.00187	-0.0019
5.32671	0.000375332	-0.00279	0.000241283	-0.00188	-0.0019
5.32838	0.000372263	-0.00279	0.000240671	-0.00188	-0.0019
5.33004	0.000366515	-0.00279	0.000239055	-0.00188	-0.0019
5.33171	0.000362307	-0.00279	0.000237474	-0.00189	-0.0019
5.33338	0.000356631	-0.00279	0.000236135	-0.00189	-0.00191
5.33504	0.000353299	-0.00279	0.000234338	-0.0019	-0.00191
5.33671	0.000349581	-0.0028	0.000233626	-0.00191	-0.00192
5.33838	0.000350302	-0.0028	0.000233996	-0.00191	-0.00192
5.34004	0.000350422	-0.00281	0.000230975	-0.00192	-0.00193
5.34171	0.000352063	-0.00281	0.000226301	-0.00192	-0.00193
5.34338	0.000349916	-0.00282	0.000220229	-0.00192	-0.00194
5.34504	0.000348534	-0.00282	0.000213299	-0.00193	-0.00194
5.34671	0.000345488	-0.00282	0.000206468	-0.00193	-0.00194
5.34838	0.000342984	-0.00283	0.00020285	-0.00193	-0.00195
5.35004	0.000340261	-0.00283	0.000201953	-0.00193	-0.00195
5.35171	0.000340081	-0.00282	0.000204378	-0.00192	-0.00196
5.35337	0.000338487	-0.00282	0.000207204	-0.00192	-0.00196
5.35504	0.000336716	-0.00282	0.000210765	-0.00192	-0.00196
5.35671	0.000334083	-0.00282	0.000215033	-0.00193	-0.00196
5.35837	0.000330925	-0.00282	0.000219023	-0.00193	-0.00196
5.36004	0.000327386	-0.00282	0.000220358	-0.00193	-0.00196
5.36171	0.000324844	-0.00283	0.000222828	-0.00194	-0.00196
5.36337	0.000321023	-0.00283	0.000222718	-0.00194	-0.00196
5.36504	0.000317674	-0.00284	0.000220829	-0.00194	-0.00196
5.36671	0.000315334	-0.00284	0.000218108	-0.00195	-0.00196
5.36837	0.000314448	-0.00284	0.000217513	-0.00195	-0.00196
5.37004	0.00031413	-0.00284	0.000216598	-0.00195	-0.00197
5.37171	0.000316405	-0.00284	0.000216302	-0.00196	-0.00197
5.37337	0.000318738	-0.00285	0.000217606	-0.00196	-0.00197
5.37504	0.000320649	-0.00285	0.000217679	-0.00196	-0.00197
5.37671	0.000319136	-0.00285	0.000214816	-0.00196	-0.00198
5.37837	0.000317093	-0.00285	0.000211104	-0.00196	-0.00198
5.38004	0.000312886	-0.00285	0.00020829	-0.00196	-0.00198
5.38171	0.000309407	-0.00285	0.000202599	-0.00196	-0.00198
5.38337	0.000305332	-0.00285	0.000197934	-0.00195	-0.00199
5.38504	0.000304873	-0.00285	0.000195074	-0.00196	-0.00199
5.38671	0.000304968	-0.00286	0.000189978	-0.00196	-0.002
5.38837	0.000306031	-0.00286	0.000185465	-0.00196	-0.002
5.39004	0.000305475	-0.00286	0.000182867	-0.00196	-0.00201
5.39171	0.000306207	-0.00286	0.000178794	-0.00197	-0.00201
5.39337	0.00030608	-0.00286	0.000174879	-0.00197	-0.00201
5.39504	0.000305474	-0.00285	0.000174254	-0.00198	-0.00201
5.39671	0.000305283	-0.00285	0.000171833	-0.00198	-0.00201
5.39837	0.000306477	-0.00285	0.000168319	-0.00199	-0.00201
5.40004	0.000306795	-0.00285	0.000166101	-0.00199	-0.00201
5.4017	0.000306851	-0.00285	0.000162469	-0.002	-0.00201
5.40337	0.0003077	-0.00285	0.000156936	-0.002	-0.00201
5.40504	0.000308684	-0.00286	0.000152529	-0.00201	-0.00201
5.4067	0.000309229	-0.00286	0.000147574	-0.00201	-0.00201
5.40837	0.000310677	-0.00286	0.000142388	-0.00201	-0.00201
5.41004	0.000311589	-0.00286	0.000139384	-0.00202	-0.00201
5.4117	0.000312048	-0.00286	0.000136253	-0.00202	-0.00201
5.41337	0.00031222	-0.00286	0.000133416	-0.00202	-0.00202
5.41504	0.000312051	-0.00287	0.000133307	-0.00202	-0.00202
5.4167	0.000311888	-0.00287	0.000134338	-0.00203	-0.00202
5.41837	0.000311749	-0.00287	0.00013507	-0.00203	-0.00203
5.42004	0.000310548	-0.00287	0.000136874	-0.00203	-0.00203
5.4217	0.000308938	-0.00287	0.000138184	-0.00203	-0.00204
5.42337	0.000307793	-0.00287	0.000138049	-0.00203	-0.00204
5.42504	0.000304796	-0.00287	0.000137452	-0.00203	-0.00205
5.4267	0.000302305	-0.00287	0.000134775	-0.00204	-0.00205
5.42837	0.000300574	-0.00287	0.000131715	-0.00204	-0.00205
5.43004	0.000297925	-0.00288	0.000129104	-0.00205	-0.00205
5.4317	0.00029513	-0.00288	0.000127458	-0.00205	-0.00205
5.43337	0.000293553	-0.00288	0.000125389	-0.00205	-0.00205
5.43504	0.000291293	-0.00288	0.000124225	-0.00205	-0.00206
5.4367	0.000289553	-0.00288	0.000123425	-0.00205	-0.00206
5.43837	0.000289671	-0.00288	0.000121534	-0.00205	-0.00207
5.44004	0.000290813	-0.00288	0.000117918	-0.00205	-0.00207
5.4417	0.000292249	-0.00288	0.000113997	-0.00205	-0.00207
5.44337	0.000295043	-0.00288	0.000110258	-0.00205	-0.00207
5.44504	0.000298854	-0.00288	0.00010726	-0.00205	-0.00207
5.4467	0.000303896	-0.00289	0.000105752	-0.00206	-0.00207
5.44837	0.000307586	-0.00289	0.000105516	-0.00206	-0.00207
5.45003	0.000311686	-0.0029	0.000105302	-0.00206	-0.00207
5.4517	0.000315058	-0.00291	0.000105164	-0.00207	-0.00207
5.45337	0.000315611	-0.00291	0.00010331	-0.00207	-0.00207
5.45503	0.000313376	-0.00292	9.94542e-05	-0.00208	-0.00208
5.4567	0.000310997	-0.00292	9.2735e-05	-0.00208	-0.00209
5.45837	0.00030798	-0.00292	8.55608e-05	-0.00208	-0.00209
5.46003	0.00030488	-0.00292	7.88567e-05	-0.00208	-0.0021
5.4617	0.00030317	-0.00293	7.35891e-05	-0.00208	-0.0021
5.46337	0.000302943	-0.00293	6.90975e-05	-0.00208	-0.0021
5.46503	0.000303863	-0.00293	6.87175e-05	-0.00208	-0.0021
5.4667	0.000304798	-0.00292	6.90317e-05	-0.00208	-0.0021
5.46837	0.000306032	-0.00292	6.79351e-05	-0.00208	-0.0021
5.47003	0.000307209	-0.00292	6.66085e-05	-0.00209	-0.0021
5.4717	0.00030912	-0.00292	6.68243e-05	-0.00209	-0.0021
5.47337	0.00031074	-0.00292	6.51751e-05	-0.00209	-0.0021
5.47503	0.000312311	-0.00292	6.45643e-05	-0.0021	-0.0021
5.4767	0.000314823	-0.00291	6.55343e-05	-0.0021	-0.0021
5.47837	0.000318819	-0.00291	6.72651e-05	-0.0021	-0.0021
5.48003	0.000320467	-0.00291	6.71634e-05	-0.0021	-0.0021
5.4817	0.000322203	-0.00291	6.72576e-05	-0.00209	-0.00211
5.48337	0.000324822	-0.00291	6.64509e-05	-0.0021	-0.00211
5.48503	0.000324543	-0.00291	6.45534e-05	-0.0021	-0.00212
5.4867	0.000322588	-0.00291	6.09184e-05	-0.0021	-0.00212
5.48837	0.000322241	-0.00291	5.79576e-05	-0.0021	-0.00213
5.49003	0.000321377	-0.00291	5.60359e-05	-0.00211	-0.00213
5.4917	0.000319138	-0.00292	5.49984e-05	-0.00211	-0.00213
5.49336	0.000318937	-0.00292	5.58101e-05	-0.00211	-0.00213
5.49503	0.000318888	-0.00291	5.82426e-05	-0.00211	-0.00213
5.4967	0.000318686	-0.00291	6.15518e-05	-0.00211	-0.00213
5.49836	0.000318608	-0.00292	6.49584e-05	-0.0021	-0.00214
5.50003	0.000317339	-0.00292	6.73326e-05	-0.0021	-0.00214
5.5017	0.000315083	-0.00292	6.79601e-05	-0.0021	-0.00214
5.50336	0.000310959	-0.00292	6.85576e-05	-0.00211	-0.00214
5.50503	0.000305408	-0.00292	6.88693e-05	-0.00211	-0.00215
5.5067	0.000299147	-0.00292	6.85226e-05	-0.00211	-0.00215
5.50836	0.000295596	-0.00291	6.92593e-05	-0.00212	-0.00215
5.51003	0.000291888	-0.00291	6.96243e-05	-0.00212	-0.00215
5.5117	0.000290915	-0.00291	6.8366e-05	-0.00212	-0.00215
5.51336	0.000290571	-0.00291	6.6596e-05	-0.00212	-0.00215
5.51503	0.000292493	-0.00291	6.38451e-05	-0.00212	-0.00215
5.5167	0.000292175	-0.00291	6.03576e-05	-0.00213	-0.00215
5.51836	0.000293112	-0.00291	5.88418e-05	-0.00213	-0.00216
5.52003	0.000293242	-0.00291	5.87209e-05	-0.00213	-0.00216
5.5217	0.00029382	-0.00291	5.65909e-05	-0.00213	-0.00217
5.52336	0.000292777	-0.00291	5.48443e-05	-0.00214	-0.00217
5.52503	0.000292788	-0.00291	5.2411e-05	-0.00214	-0.00217
5.5267	0.000292869	-0.00291	4.89335e-05	-0.00214	-0.00217
5.52836	0.000293312	-0.00292	4.5126e-05	-0.00214	-0.00217
5.53003	0.000292713	-0.00292	4.3611e-05	-0.00214	-0.00218
5.5317	0.000291098	-0.00292	4.30269e-05	-0.00214	-0.00218
5.53336	0.000288298	-0.00292	4.43385e-05	-0.00214	-0.00219
5.53503	0.000284673	-0.00293	4.63202e-05	-0.00215	-0.00219
5.5367	0.00028008	-0.00292	4.86393e-05	-0.00215	-0.0022
5.53836	0.000276503	-0.00292	5.18593e-05	-0.00215	-0.0022
5.54003	0.000275457	-0.00293	5.45068e-05	-0.00215	-0.00221
5.54169	0.00027748	-0.00293	5.41868e-05	-0.00215	-0.00221
5.54336	0.000278864	-0.00292	5.24409e-05	-0.00215	-0.00221
5.54503	0.000280611	-0.00292	4.98809e-05	-0.00215	-0.00221
5.54669	0.000282939	-0.00293	4.49484e-05	-0.00215	-0.00221
5.54836	0.000283579	-0.00292	4.07951e-05	-0.00215	-0.00221
5.55003	0.000281548	-0.00293	3.93067e-05	-0.00214	-0.00221
5.55169	0.000280177	-0.00293	3.72001e-05	-0.00214	-0.00221
5.55336	0.000279112	-0.00293	3.65584e-05	-0.00214	-0.00221
5.55503	0.000279034	-0.00293	3.69909e-05	-0.00214	-0.00221
5.55669	0.000278986	-0.00293	3.75951e-05	-0.00213	-0.00221
5.55836	0.000279427	-0.00293	3.70317e-05	-0.00213	-0.00221
5.56003	0.000279989	-0.00293	3.98009e-05	-0.00213	-0.00221
5.56169	0.000280816	-0.00293	4.17543e-05	-0.00213	-0.00221
5.56336	0.000280003	-0.00293	4.54476e-05	-0.00213	-0.00221
5.56503	0.000279284	-0.00293	4.75551e-05	-0.00213	-0.00221
5.56669	0.000276918	-0.00293	4.94717e-05	-0.00213	-0.00221
5.56836	0.000274351	-0.00294	4.87767e-05	-0.00213	-0.00221
5.57003	0.000270884	-0.00294	4.87742e-05	-0.00213	-0.00221
5.57169	0.000265749	-0.00294	4.73617e-05	-0.00213	-0.00221
5.57336	0.000260018	-0.00294	4.88709e-05	-0.00213	-0.00221
5.57503	0.0002582	-0.00294	5.16551e-05	-0.00214	-0.00221
5.57669	0.000257177	-0.00294	5.58834e-05	-0.00214	-0.00221
5.57836	0.000255618	-0.00294	5.83309e-05	-0.00214	-0.00221
5.58003	0.000255666	-0.00294	6.04508e-05	-0.00214	-0.00222
5.58169	0.000256813	-0.00294	5.94533e-05	-0.00214	-0.00222
5.58336	0.000254347	-0.00294	5.72508e-05	-0.00214	-0.00222
5.58502	0.000251569	-0.00294	5.46459e-05	-0.00215	-0.00222
5.58669	0.000250904	-0.00294	5.38659e-05	-0.00214	-0.00222
5.58836	0.000249918	-0.00294	5.13092e-05	-0.00214	-0.00222
5.59002	0.000248225	-0.00294	5.06742e-05	-0.00214	-0.00222
5.59169	0.000249395	-0.00294	4.95184e-05	-0.00213	-0.00223
5.59336	0.000249238	-0.00294	4.65301e-05	-0.00213	-0.00223
5.59502	0.000249103	-0.00294	4.26701e-05	-0.00213	-0.00223
5.59669	0.000250788	-0.00294	4.30192e-05	-0.00212	-0.00224
5.59836	0.000253514	-0.00294	4.41867e-05	-0.00212	-0.00224
5.60002	0.000254314	-0.00294	4.70934e-05	-0.00212	-0.00223
5.60169	0.000256798	-0.00294	5.12859e-05	-0.00212	-0.00223
5.60336	0.000257365	-0.00295	5.65434e-05	-0.00213	-0.00223
5.60502	0.000256356	-0.00295	5.92218e-05	-0.00213	-0.00223
5.60669	0.000255363	-0.00295	5.97309e-05	-0.00213	-0.00223
5.60836	0.000256351	-0.00295	5.95193e-05	-0.00214	-0.00223
5.61002	0.000256479	-0.00295	6.09176e-05	-0.00214	-0.00224
5.61169	0.00025741	-0.00294	6.15342e-05	-0.00214	-0.00223
5.61336	0.000257218	-0.00295	6.39817e-05	-0.00214	-0.00223
5.61502	0.000255973	-0.00295	6.73309e-05	-0.00214	-0.00223
5.61669	0.000252537	-0.00295	7.03059e-05	-0.00214	-0.00224
5.61836	0.000248933	-0.00295	7.27084e-05	-0.00214	-0.00224
5.62002	0.000245344	-0.00295	7.53208e-05	-0.00214	-0.00224
5.62169	0.000243609	-0.00295	7.56159e-05	-0.00214	-0.00224
5.62336	0.000242448	-0.00295	7.58042e-05	-0.00215	-0.00224
5.62502	0.000242209	-0.00295	7.54392e-05	-0.00215	-0.00224
5.62669	0.000242521	-0.00295	7.38275e-05	-0.00215	-0.00224
5.62836	0.000243809	-0.00295	7.21334e-05	-0.00215	-0.00224
5.63002	0.000244703	-0.00295	7.05842e-05	-0.00215	-0.00225
5.63169	0.000244824	-0.00295	6.94626e-05	-0.00215	-0.00225
5.63335	0.000244732	-0.00295	6.90334e-05	-0.00215	-0.00225
5.63502	0.000244308	-0.00295	6.90901e-05	-0.00215	-0.00225
5.63669	0.000243123	-0.00294	6.99126e-05	-0.00215	-0.00224
5.63835	0.000242648	-0.00295	7.24677e-05	-0.00215	-0.00224
5.64002	0.000242539	-0.00295	7.56185e-05	-0.00215	-0.00224
5.64169	0.000243293	-0.00295	8.06318e-05	-0.00215	-0.00224
5.64335	0.000243767	-0.00295	8.73877e-05	-0.00215	-0.00224
5.64502	0.000245264	-0.00296	9.2616e-05	-0.00215	-0.00224
5.64669	0.000244336	-0.00296	9.6316e-05	-0.00215	-0.00225
5.64835	0.000243796	-0.00296	9.90093e-05	-0.00215	-0.00225
5.65002	0.000241119	-0.00295	9.89385e-05	-0.00215	-0.00225
5.65169	0.00023974	-0.00295	9.67068e-05	-0.00214	-0.00225
5.65335	0.000237479	-0.00295	9.48676e-05	-0.00215	-0.00224
5.65502	0.000238386	-0.00295	9.47776e-05	-0.00214	-0.00224
5.65669	0.000238265	-0.00295	9.46426e-05	-0.00214	-0.00224
5.65835	0.000241158	-0.00295	9.62259e-05	-0.00214	-0.00224
5.66002	0.000242308	-0.00295	9.97793e-05	-0.00214	-0.00224
5.66169	0.000243692	-0.00295	0.000103656	-0.00214	-0.00224
5.66335	0.000243497	-0.00295	0.000105414	-0.00214	-0.00224
5.66502	0.000245457	-0.00296	0.000107827	-0.00214	-0.00225
5.66669	0.000244295	-0.00296	0.000107818	-0.00214	-0.00225
5.66835	0.000244697	-0.00296	0.000106284	-0.00214	-0.00226
5.67002	0.000243496	-0.00297	0.000105885	-0.00214	-0.00226
5.67169	0.000242444	-0.00297	0.000107495	-0.00214	-0.00226
5.67335	0.000240003	-0.00297	0.000108372	-0.00215	-0.00226
5.67502	0.000241508	-0.00297	0.00011233	-0.00215	-0.00226
5.67668	0.000242063	-0.00297	0.000116177	-0.00215	-0.00226
5.67835	0.000244057	-0.00297	0.000118781	-0.00215	-0.00226
5.68002	0.000246015	-0.00297	0.000121053	-0.00215	-0.00226
5.68168	0.000248243	-0.00297	0.000124732	-0.00215	-0.00226
5.68335	0.000248027	-0.00298	0.000125908	-0.00215	-0.00226
5.68502	0.000247823	-0.00298	0.000127765	-0.00215	-0.00226
5.68668	0.000248272	-0.00298	0.000128886	-0.00215	-0.00226
5.68835	0.000249063	-0.00298	0.000128188	-0.00215	-0.00226
5.69002	0.000248923	-0.00298	0.000125801	-0.00215	-0.00226
5.69168	0.000249269	-0.00298	0.000124303	-0.00215	-0.00227
5.69335	0.000249638	-0.00298	0.000121422	-0.00215	-0.00228
5.69502	0.000248838	-0.00298	0.000118993	-0.00215	-0.00228
5.69668	0.000246686	-0.00298	0.000119028	-0.00215	-0.00228
5.69835	0.000244546	-0.00298	0.000119122	-0.00215	-0.00229
5.70002	0.000241948	-0.00298	0.000120322	-0.00215	-0.00229
5.70168	0.000239737	-0.00298	0.000123518	-0.00215	-0.00228
5.70335	0.000238574	-0.00298	0.000128268	-0.00215	-0.00228
5.70502	0.000238418	-0.00298	0.000131853	-0.00215	-0.00228
5.70668	0.000239879	-0.00298	0.000135413	-0.00216	-0.00228
5.70835	0.000241568	-0.00298	0.000137009	-0.00216	-0.00227
5.71002	0.000243626	-0.00298	0.00013604	-0.00217	-0.00228
5.71168	0.000245031	-0.00298	0.000133184	-0.00217	-0.00228
5.71335	0.00024748	-0.00299	0.000127744	-0.00217	-0.00228
5.71502	0.000249331	-0.00299	0.000123047	-0.00217	-0.00228
5.71668	0.000251766	-0.00299	0.000118303	-0.00217	-0.00228
5.71835	0.000254808	-0.003	0.00011569	-0.00217	-0.00228
5.72002	0.0002561	-0.003	0.000114178	-0.00217	-0.00228
5.72168	0.000255977	-0.003	0.000116103	-0.00217	-0.00228
5.72335	0.000255487	-0.003	0.000117886	-0.00217	-0.00228
5.72501	0.000254341	-0.003	0.000120858	-0.00217	-0.00228
5.72668	0.000251003	-0.003	0.000122884	-0.00217	-0.00228
5.72835	0.000251402	-0.003	0.000124888	-0.00217	-0.00229
5.73001	0.000251673	-0.003	0.0001258	-0.00217	-0.00229
5.73168	0.000252577	-0.003	0.000126908	-0.00217	-0.00229
5.73335	0.000254706	-0.003	0.000126773	-0.00216	-0.00229
5.73501	0.000257892	-0.003	0.000127905	-0.00216	-0.00229
5.73668	0.000259661	-0.003	0.000129093	-0.00216	-0.00229
5.73835	0.000264247	-0.003	0.000129585	-0.00215	-0.00229
5.74001	0.00026824	-0.00301	0.000129066	-0.00215	-0.00229
5.74168	0.000268617	-0.00301	0.000130626	-0.00215	-0.00229
5.74335	0.000268082	-0.00301	0.000129908	-0.00215	-0.00229
5.74501	0.000267152	-0.00301	0.000127728	-0.00216	-0.0023
5.74668	0.000264068	-0.00301	0.000125907	-0.00216	-0.0023
5.74835	0.000260758	-0.003	0.000124788	-0.00216	-0.00229
5.75001	0.000261801	-0.003	0.000121827	-0.00216	-0.00229
5.75168	0.000265049	-0.003	0.000120678	-0.00216	-0.00229
5.75335	0.000268544	-0.003	0.000120583	-0.00217	-0.00229
5.75501	0.000270277	-0.00301	0.00012123	-0.00217	-0.00229
5.75668	0.000272286	-0.00301	0.00012231	-0.00217	-0.00229
5.75835	0.000272868	-0.00301	0.000123648	-0.00218	-0.00229
5.76001	0.000270887	-0.00301	0.000123006	-0.00218	-0.00229
5.76168	0.000269403	-0.00301	0.00012175	-0.00218	-0.0023
5.76335	0.000270265	-0.00301	0.000119318	-0.00218	-0.0023
5.76501	0.000271678	-0.00301	0.000115859	-0.00218	-0.0023
5.76668	0.000274215	-0.00301	0.000110659	-0.00218	-0.0023
5.76834	0.000278861	-0.00301	0.000106287	-0.00218	-0.0023
5.77001	0.000283403	-0.00301	0.000102082	-0.00218	-0.00229
5.77168	0.000286958	-0.00301	9.81717e-05	-0.00218	-0.00229
5.77334	0.000290189	-0.003	9.32759e-05	-0.00219	-0.00228
5.77501	0.000290606	-0.003	9.26576e-05	-0.00219	-0.00228
5.77668	0.000288932	-0.003	9.29725e-05	-0.00219	-0.00228
5.77834	0.000284566	-0.003	9.308e-05	-0.00219	-0.00228
5.78001	0.000280908	-0.003	9.46784e-05	-0.00219	-0.00228
5.78168	0.000276498	-0.003	9.716e-05	-0.00219	-0.00228
5.78334	0.000272335	-0.003	9.7175e-05	-0.00218	-0.00228
5.78501	0.000268563	-0.003	9.63593e-05	-0.00218	-0.00228
5.78668	0.00026766	-0.00301	9.54534e-05	-0.00217	-0.00228
5.78834	0.000265304	-0.00301	9.27726e-05	-0.00217	-0.00228
5.79001	0.000262828	-0.00301	8.93277e-05	-0.00217	-0.00228
5.79168	0.000262958	-0.00302	8.50352e-05	-0.00218	-0.00228
5.79334	0.000264885	-0.00302	8.0706e-05	-0.00218	-0.00228
5.79501	0.000265386	-0.00302	7.74718e-05	-0.00219	-0.00229
5.79668	0.000266332	-0.00302	7.37151e-05	-0.00219	-0.00229
5.79834	0.000267231	-0.00302	7.19042e-05	-0.0022	-0.00229
5.80001	0.000265884	-0.00301	7.10209e-05	-0.00219	-0.00229
5.80168	0.000263247	-0.00301	7.02559e-05	-0.00219	-0.00229
5.80334	0.000262054	-0.00301	6.86959e-05	-0.00218	-0.00229
5.80501	0.00026402	-0.00301	6.90517e-05	-0.00218	-0.00229
5.80668	0.000265568	-0.00301	6.83092e-05	-0.00218	-0.00229
5.80834	0.000266768	-0.00301	6.66667e-05	-0.00218	-0.00229
5.81001	0.00026767	-0.00301	6.54709e-05	-0.00218	-0.00229
5.81168	0.000266265	-0.00301	6.47909e-05	-0.00218	-0.0023
5.81334	0.000261928	-0.003	6.17068e-05	-0.00218	-0.0023
5.81501	0.000260128	-0.003	5.89076e-05	-0.00219	-0.0023
5.81667	0.00025937	-0.003	5.95409e-05	-0.00219	-0.0023
5.81834	0.000260129	-0.003	5.93342e-05	-0.00219	-0.00229
5.82001	0.000263228	-0.003	5.82884e-05	-0.00219	-0.00229
5.82167	0.000265897	-0.003	6.00609e-05	-0.00219	-0.00229
5.82334	0.000266925	-0.00301	6.2905e-05	-0.00219	-0.00229
5.82501	0.000268734	-0.00301	6.31534e-05	-0.00219	-0.00229
5.82667	0.000268387	-0.00301	6.41976e-05	-0.0022	-0.00229
5.82834	0.000266421	-0.00301	6.59367e-05	-0.0022	-0.00228
5.83001	0.000265672	-0.003	6.77576e-05	-0.00219	-0.00228
5.83167	0.000263353	-0.003	6.74226e-05	-0.00219	-0.00228
5.83334	0.000259108	-0.003	6.74326e-05	-0.00219	-0.00227
5.83501	0.00025749	-0.003	6.81284e-05	-0.00218	-0.00227
5.83667	0.000257373	-0.003	6.91917e-05	-0.00218	-0.00227
5.83834	0.00025677	-0.003	6.76567e-05	-0.00218	-0.00227
5.84001	0.000258113	-0.00301	6.92334e-05	-0.00218	-0.00227
5.84167	0.000261054	-0.00301	6.99834e-05	-0.00218	-0.00227
5.84334	0.000261679	-0.003	7.03293e-05	-0.00218	-0.00227
5.84501	0.000260072	-0.003	7.02851e-05	-0.00217	-0.00227
5.84667	0.000258048	-0.003	7.29251e-05	-0.00217	-0.00227
5.84834	0.000255288	-0.003	7.27834e-05	-0.00217	-0.00227
5.85001	0.000252103	-0.003	7.49825e-05	-0.00217	-0.00227
5.85167	0.000250721	-0.00299	7.66042e-05	-0.00217	-0.00227
5.85334	0.00025024	-0.00299	7.92917e-05	-0.00218	-0.00227
5.85501	0.000249706	-0.00299	8.25651e-05	-0.00218	-0.00227
5.85667	0.00024882	-0.00299	8.74551e-05	-0.00218	-0.00227
5.85834	0.000247439	-0.00299	9.09701e-05	-0.00219	-0.00227
5.86	0.000243771	-0.003	9.61018e-05	-0.00219	-0.00227
5.86167	0.00024055	-0.003	0.000100586	-0.00219	-0.00227
5.86334	0.000238957	-0.003	0.00010157	-0.00219	-0.00227
5.865	0.000237875	-0.003	0.000101828	-0.00218	-0.00227
5.86667	0.0002367	-0.003	0.000102805	-0.00218	-0.00226
5.86834	0.000236257	-0.003	0.000101938	-0.00218	-0.00227
5.87	0.000235235	-0.003	0.000101848	-0.00218	-0.00226
5.87167	0.000231318	-0.003	0.000104669	-0.00219	-0.00226
5.87334	0.00022636	-0.003	0.000108358	-0.00219	-0.00226
5.875	0.000221639	-0.003	0.000110304	-0.00219	-0.00227
5.87667	0.000218423	-0.003	0.000113728	-0.00219	-0.00227
5.87834	0.000215343	-0.003	0.0001147	-0.0022	-0.00227
5.88	0.000215473	-0.00301	0.000115574	-0.00219	-0.00227
5.88167	0.000217381	-0.00301	0.000115883	-0.0022	-0.00227
5.88334	0.000220923	-0.00301	0.000118356	-0.0022	-0.00227
5.885	0.000223435	-0.003	0.000120263	-0.0022	-0.00228
5.88667	0.000228386	-0.003	0.000124762	-0.0022	-0.00227
5.88834	0.000232083	-0.003	0.000127998	-0.00221	-0.00227
5.89	0.000236065	-0.003	0.000132889	-0.00221	-0.00226
5.89167	0.000239505	-0.003	0.000138592	-0.00221	-0.00226
5.89334	0.000243672	-0.003	0.000142803	-0.0022	-0.00225
5.895	0.000245432	-0.00301	0.000147983	-0.0022	-0.00225
5.89667	0.000246228	-0.00301	0.000153571	-0.00219	-0.00225
5.89834	0.000246352	-0.00301	0.000157817	-0.00219	-0.00225
5.9	0.000244677	-0.00301	0.000159838	-0.00219	-0.00225
5.90167	0.000242678	-0.00302	0.000163573	-0.00219	-0.00225
5.90334	0.000240664	-0.00302	0.000164165	-0.00219	-0.00225
5.905	0.000239483	-0.00303	0.000165751	-0.00219	-0.00225
5.90667	0.000237696	-0.00303	0.000168647	-0.0022	-0.00225
5.90833	0.000237428	-0.00303	0.000172896	-0.0022	-0.00225
5.91	0.000236828	-0.00303	0.000178822	-0.00219	-0.00224
5.91167	0.000238181	-0.00303	0.000187544	-0.00219	-0.00224
5.91333	0.000240868	-0.00303	0.000196576	-0.00219	-0.00224
5.915	0.000243157	-0.00302	0.000204614	-0.00219	-0.00224
5.91667	0.000244576	-0.00302	0.000212281	-0.00219	-0.00224
5.91833	0.000245497	-0.00302	0.000220657	-0.00219	-0.00224
5.92	0.000245363	-0.00302	0.000229382	-0.00219	-0.00224
5.92167	0.000244243	-0.00302	0.000237257	-0.00219	-0.00224
5.92333	0.000244703	-0.00302	0.000245722	-0.00219	-0.00224
5.925	0.00024682	-0.00302	0.000255107	-0.00219	-0.00224
5.92667	0.000248599	-0.00302	0.000261715	-0.00219	-0.00225
5.92833	0.000250048	-0.00302	0.000265863	-0.0022	-0.00225
5.93	0.000250946	-0.00302	0.000271687	-0.0022	-0.00226
5.93167	0.000251678	-0.00302	0.00027771	-0.00221	-0.00226
5.93333	0.000251361	-0.00302	0.000283697	-0.00221	-0.00226
5.935	0.000253778	-0.00302	0.000290432	-0.00221	-0.00226
5.93667	0.000257429	-0.00302	0.000301066	-0.00221	-0.00226
5.93833	0.000263288	-0.00302	0.000309208	-0.00222	-0.00226
5.94	0.000269398	-0.00302	0.000316702	-0.00222	-0.00226
5.94167	0.000276548	-0.00303	0.000324662	-0.00221	-0.00226
5.94333	0.000281445	-0.00303	0.000333467	-0.00221	-0.00225
5.945	0.000285622	-0.00303	0.000339372	-0.00221	-0.00225
5.94667	0.000287041	-0.00303	0.000346933	-0.00221	-0.00225
5.94833	0.000286637	-0.00304	0.000356883	-0.00222	-0.00225
5.95	0.000286665	-0.00304	0.000366852	-0.00222	-0.00225
5.95166	0.000287719	-0.00304	0.000377025	-0.00222	-0.00225
5.95333	0.000288068	-0.00304	0.000389843	-0.00221	-0.00225
5.955	0.000289828	-0.00305	0.000403721	-0.00221	-0.00225
5.95666	0.000293191	-0.00305	0.000416977	-0.00221	-0.00225
5.95833	0.000295393	-0.00305	0.000430526	-0.00221	-0.00225
5.96	0.000296049	-0.00305	0.00044491	-0.00221	-0.00225
5.96166	0.000297487	-0.00305	0.00045942	-0.00221	-0.00224
5.96333	0.00029842	-0.00305	0.000474225	-0.0022	-0.00224
5.965	0.000299462	-0.00306	0.000489297	-0.0022	-0.00223
5.96666	0.000300718	-0.00306	0.000503533	-0.0022	-0.00223
5.96833	0.000305542	-0.00307	0.000517002	-0.0022	-0.00223
5.97	0.000311897	-0.00307	0.000528782	-0.0022	-0.00223
5.97166	0.000317955	-0.00307	0.00053921	-0.0022	-0.00223
5.97333	0.000323654	-0.00307	0.000549903	-0.0022	-0.00223
5.975	0.000328988	-0.00307	0.000561978	-0.0022	-0.00223
5.97666	0.000331997	-0.00306	0.000574902	-0.0022	-0.00223
5.97833	0.000333617	-0.00306	0.000588899	-0.0022	-0.00223
5.98	0.000337426	-0.00306	0.000604803	-0.0022	-0.00223
5.98166	0.00034247	-0.00306	0.000620219	-0.0022	-0.00223
5.98333	0.000348138	-0.00306	0.000635979	-0.0022	-0.00222
5.985	0.000354817	-0.00306	0.000651282	-0.00221	-0.00222
5.98666	0.000362289	-0.00306	0.00066647	-0.00221	-0.00222
5.98833	0.000368298	-0.00307	0.000681705	-0.00221	-0.00222
5.99	0.000374006	-0.00307	0.000698224	-0.00221	-0.00221
5.99166	0.000382269	-0.00307	0.000713525	-0.00221	-0.0022
5.99333	0.000390726	-0.00307	0.000729988	-0.00221	-0.0022
5.995	0.000399528	-0.00307	0.000747366	-0.00221	-0.00219
5.99666	0.000409833	-0.00307	0.000763582	-0.00221	-0.00219
5.99833	0.00041764	-0.00307	0.000780127	-0.00221	-0.00218
5.99999	0.000422693	-0.00307	0.000798675	-0.00221	-0.00218
6.00166	0.000428079	-0.00307	0.00081527	-0.00221	-0.00218
6.00333	0.000432268	-0.00307	0.000830861	-0.00221	-0.00218
6.00499	0.000435958	-0.00307	0.00084788	-0.00221	-0.00218
6.00666	0.0004426	-0.00307	0.000863522	-0.00221	-0.00217
6.00833	0.00045066	-0.00307	0.000876521	-0.00221	-0.00216
6.00999	0.000457415	-0.00307	0.000891792	-0.00221	-0.00215
6.01166	0.000465359	-0.00307	0.000907441	-0.00221	-0.00214
6.01333	0.000472143	-0.00308	0.000922078	-0.00221	-0.00213
6.01499	0.000479222	-0.00308	0.000936035	-0.00221	-0.00212
6.01666	0.000486803	-0.00308	0.00095168	-0.00221	-0.00212
6.01833	0.000496402	-0.00309	0.000967166	-0.00221	-0.00211
6.01999	0.000506943	-0.00309	0.00098394	-0.00221	-0.0021
6.02166	0.000519558	-0.00309	0.001	-0.00221	-0.00209
6.02333	0.00053193	-0.00309	0.00102	-0.00221	-0.00208
6.02499	0.000543835	-0.0031	0.00104	-0.00221	-0.00207
6.02666	0.000555898	-0.0031	0.00105	-0.00221	-0.00205
6.02833	0.000567222	-0.0031	0.00107	-0.00221	-0.00204
6.02999	0.000578737	-0.0031	0.00109	-0.00222	-0.00203
6.03166	0.000590869	-0.0031	0.00111	-0.00222	-0.00202
6.03333	0.000602136	-0.0031	0.00112	-0.00222	-0.002
6.03499	0.000612562	-0.0031	0.00114	-0.00222	-0.00199
6.03666	0.000622949	-0.0031	0.00115	-0.00222	-0.00198
6.03833	0.000634375	-0.0031	0.00116	-0.00222	-0.00196
6.03999	0.000646495	-0.0031	0.00117	-0.00222	-0.00195
6.04166	0.000661587	-0.0031	0.00119	-0.00221	-0.00193
6.04332	0.000677055	-0.0031	0.0012	-0.00221	-0.00191
6.04499	0.000694052	-0.0031	0.00121	-0.00221	-0.00189
6.04666	0.000710316	-0.0031	0.00122	-0.00221	-0.00187
6.04832	0.000726464	-0.0031	0.00124	-0.00221	-0.00185
6.04999	0.00074122	-0.0031	0.00125	-0.00221	-0.00183
6.05166	0.000755951	-0.0031	0.00127	-0.00222	-0.0018
6.05332	0.000769347	-0.0031	0.00128	-0.00222	-0.00178
6.05499	0.000782361	-0.0031	0.0013	-0.00222	-0.00176
6.05666	0.000792806	-0.0031	0.00132	-0.00222	-0.00173
6.05832	0.00080499	-0.0031	0.00133	-0.00222	-0.0017
6.05999	0.000817869	-0.0031	0.00134	-0.00222	-0.00167
6.06166	0.000832648	-0.0031	0.00136	-0.00222	-0.00165
6.06332	0.000847077	-0.0031	0.00137	-0.00222	-0.00162
6.06499	0.000864214	-0.0031	0.00138	-0.00222	-0.00159
6.06666	0.000877736	-0.0031	0.00139	-0.00222	-0.00157
6.06832	0.000889934	-0.0031	0.0014	-0.00223	-0.00154
6.06999	0.000898852	-0.0031	0.00141	-0.00223	-0.00151
6.07166	0.000907218	-0.0031	0.00142	-0.00223	-0.00148
6.07332	0.000914419	-0.0031	0.00143	-0.00223	-0.00144
6.07499	0.000922112	-0.0031	0.00145	-0.00223	-0.00141
6.07666	0.000929941	-0.0031	0.00146	-0.00222	-0.00138
6.07832	0.000939966	-0.0031	0.00147	-0.00222	-0.00135
6.07999	0.000950825	-0.0031	0.00149	-0.00222	-0.00131
6.08166	0.000960589	-0.0031	0.0015	-0.00223	-0.00128
6.08332	0.000972749	-0.0031	0.00151	-0.00223	-0.00124
6.08499	0.00098673	-0.0031	0.00153	-0.00223	-0.00119
6.08666	0.000999758	-0.0031	0.00154	-0.00224	-0.00115
6.08832	0.00101	-0.0031	0.00155	-0.00224	-0.00111
6.08999	0.00103	-0.0031	0.00156	-0.00224	-0.00106
6.09165	0.00105	-0.0031	0.00157	-0.00224	-0.00101
6.09332	0.00106	-0.0031	0.00158	-0.00224	-0.000967783
6.09499	0.00107	-0.0031	0.00159	-0.00223	-0.000919256
6.09665	0.00109	-0.0031	0.0016	-0.00223	-0.000870235
6.09832	0.0011	-0.0031	0.00161	-0.00222	-0.000819847
6.09999	0.00111	-0.0031	0.00162	-0.00222	-0.000768609
6.10165	0.00112	-0.0031	0.00163	-0.00222	-0.000717058
6.10332	0.00113	-0.0031	0.00164	-0.00222	-0.000665737
6.10499	0.00114	-0.0031	0.00165	-0.00222	-0.000611952
6.10665	0.00115	-0.0031	0.00166	-0.00222	-0.000556754
6.10832	0.00116	-0.0031	0.00167	-0.00222	-0.000499768
6.10999	0.00117	-0.0031	0.00168	-0.00222	-0.000440442
6.11165	0.00118	-0.0031	0.00169	-0.00222	-0.000379239
6.11332	0.00119	-0.0031	0.0017	-0.00222	-0.000317998
6.11499	0.0012	-0.0031	0.00171	-0.00223	-0.000256346
6.11665	0.00121	-0.0031	0.00172	-0.00223	-0.000194993
6.11832	0.00123	-0.0031	0.00174	-0.00223	-0.000130938
6.11999	0.00124	-0.0031	0.00175	-0.00223	-6.71234e-05
6.12165	0.00125	-0.00309	0.00176	-0.00223	-1.00342e-06
6.12332	0.00127	-0.00308	0.00177	-0.00223	6.71724e-05
6.12499	0.00128	-0.00308	0.00179	-0.00223	0.000136046
6.12665	0.00129	-0.00308	0.0018	-0.00223	0.000203242
6.12832	0.0013	-0.00308	0.00181	-0.00223	0.000271976
6.12999	0.00131	-0.00309	0.00182	-0.00223	0.000341222
6.13165	0.00132	-0.00309	0.00183	-0.00223	0.000408118
6.13332	0.00133	-0.00309	0.00184	-0.00223	0.000475747
6.13498	0.00134	-0.00309	0.00185	-0.00223	0.000544827
6.13665	0.00136	-0.00309	0.00185	-0.00223	0.000614687
6.13832	0.00136	-0.00309	0.00186	-0.00223	0.000684793
6.13998	0.00137	-0.00309	0.00187	-0.00222	0.000758382
6.14165	0.00138	-0.00309	0.00187	-0.00222	0.00083392
6.14332	0.00139	-0.00309	0.00188	-0.00222	0.000910134
6.14498	0.0014	-0.00309	0.00189	-0.00221	0.000987056
6.14665	0.00141	-0.00309	0.0019	-0.00221	0.00107
6.14832	0.00142	-0.00309	0.00191	-0.0022	0.00114
6.14998	0.00142	-0.0031	0.00193	-0.0022	0.00122
6.15165	0.00143	-0.0031	0.00194	-0.00219	0.0013
6.15332	0.00144	-0.0031	0.00195	-0.00219	0.00138
6.15498	0.00145	-0.0031	0.00197	-0.00219	0.00146
6.15665	0.00147	-0.00309	0.00198	-0.00218	0.00154
6.15832	0.00148	-0.00309	0.00199	-0.00218	0.00161
6.15998	0.00149	-0.00309	0.00201	-0.00217	0.00169
6.16165	0.00151	-0.00309	0.00202	-0.00217	0.00177
6.16332	0.00151	-0.00308	0.00203	-0.00216	0.00186
6.16498	0.00152	-0.00308	0.00203	-0.00216	0.00194
6.16665	0.00153	-0.00308	0.00204	-0.00216	0.00202
6.16832	0.00154	-0.00308	0.00205	-0.00215	0.0021
6.16998	0.00155	-0.00308	0.00206	-0.00214	0.00219
6.17165	0.00155	-0.00308	0.00207	-0.00213	0.00228
6.17332	0.00156	-0.00307	0.00208	-0.00212	0.00236
6.17498	0.00157	-0.00307	0.0021	-0.00212	0.00245
6.17665	0.00158	-0.00307	0.00211	-0.00211	0.00253
6.17832	0.00159	-0.00307	0.00212	-0.0021	0.00262
6.17998	0.00161	-0.00307	0.00214	-0.0021	0.0027
6.18165	0.00161	-0.00307	0.00215	-0.00209	0.00278
6.18331	0.00162	-0.00307	0.00216	-0.00208	0.00286
6.18498	0.00163	-0.00307	0.00217	-0.00208	0.00295
6.18665	0.00164	-0.00307	0.00218	-0.00207	0.00303
6.18831	0.00165	-0.00307	0.00219	-0.00206	0.00312
6.18998	0.00166	-0.00307	0.0022	-0.00205	0.00321
6.19165	0.00167	-0.00307	0.00222	-0.00204	0.00329
6.19331	0.00168	-0.00307	0.00223	-0.00203	0.00338
6.19498	0.00169	-0.00307	0.00224	-0.00201	0.00346
6.19665	0.0017	-0.00306	0.00225	-0.002	0.00354
6.19831	0.0017	-0.00306	0.00225	-0.00199	0.00362
6.19998	0.00171	-0.00306	0.00226	-0.00198	0.00371
6.20165	0.00172	-0.00305	0.00227	-0.00197	0.00379
6.20331	0.00172	-0.00305	0.00227	-0.00196	0.00387
6.20498	0.00173	-0.00304	0.00228	-0.00195	0.00395
6.20665	0.00173	-0.00304	0.00229	-0.00193	0.00404
6.20831	0.00174	-0.00304	0.0023	-0.00192	0.00412
6.20998	0.00175	-0.00303	0.00231	-0.0019	0.0042
6.21165	0.00176	-0.00304	0.00232	-0.00189	0.00428
6.21331	0.00177	-0.00304	0.00233	-0.00187	0.00436
6.21498	0.00178	-0.00304	0.00233	-0.00186	0.00443
6.21665	0.00178	-0.00304	0.00234	-0.00184	0.00451
6.21831	0.00179	-0.00304	0.00234	-0.00183	0.00459
6.21998	0.0018	-0.00304	0.00235	-0.00181	0.00467
6.22165	0.00181	-0.00304	0.00236	-0.00179	0.00474
6.22331	0.00182	-0.00304	0.00237	-0.00177	0.00482
6.22498	0.00183	-0.00304	0.00237	-0.00175	0.0049
6.22665	0.00184	-0.00303	0.00238	-0.00173	0.00497
6.22831	0.00184	-0.00303	0.00239	-0.00171	0.00504
6.22998	0.00185	-0.00303	0.0024	-0.00169	0.00511
6.23164	0.00185	-0.00303	0.00241	-0.00167	0.00517
6.23331	0.00185	-0.00303	0.00241	-0.00165	0.00524
6.23498	0.00186	-0.00303	0.00242	-0.00163	0.00531
6.23664	0.00186	-0.00303	0.00243	-0.00161	0.00538
6.23831	0.00186	-0.00303	0.00244	-0.00159	0.00544
6.23998	0.00187	-0.00303	0.00244	-0.00157	0.00551
6.24164	0.00187	-0.00303	0.00245	-0.00155	0.00557
6.24331	0.00188	-0.00303	0.00245	-0.00152	0.00564
6.24498	0.00189	-0.00303	0.00246	-0.0015	0.0057
6.24664	0.0019	-0.00302	0.00246	-0.00147	0.00577
6.24831	0.00191	-0.00302	0.00246	-0.00145	0.00583
6.24998	0.00193	-0.00302	0.00247	-0.00142	0.00589
6.25164	0.00194	-0.00302	0.00247	-0.00139	0.00596
6.25331	0.00195	-0.00302	0.00248	-0.00137	0.00601
6.25498	0.00196	-0.00302	0.00248	-0.00134	0.00607
6.25664	0.00197	-0.00301	0.00249	-0.00132	0.00612
6.25831	0.00198	-0.00301	0.00249	-0.00129	0.00617
6.25998	0.00198	-0.003	0.0025	-0.00126	0.00622
6.26164	0.00199	-0.003	0.0025	-0.00123	0.00628
6.26331	0.002	-0.003	0.00251	-0.0012	0.00633
6.26498	0.002	-0.00299	0.00252	-0.00117	0.00638
6.26664	0.00201	-0.00299	0.00252	-0.00114	0.00643
6.26831	0.00201	-0.00299	0.00253	-0.00111	0.00647
6.26998	0.00202	-0.00299	0.00254	-0.00108	0.00651
6.27164	0.00202	-0.00298	0.00255	-0.00105	0.00655
6.27331	0.00203	-0.00298	0.00255	-0.00102	0.0066
6.27497	0.00203	-0.00297	0.00256	-0.000992193	0.00663
6.27664	0.00204	-0.00297	0.00257	-0.00096293	0.00667
6.27831	0.00205	-0.00296	0.00257	-0.000934656	0.00671
6.27997	0.00205	-0.00295	0.00258	-0.000904591	0.00675
6.28164	0.00206	-0.00295	0.0026	-0.000871883	0.00678
6.28331	0.00207	-0.00294	0.00261	-0.000840082	0.00682
6.28497	0.00208	-0.00293	0.00262	-0.00080747	0.00686
6.28664	0.00209	-0.00292	0.00263	-0.000773696	0.00689
6.28831	0.00209	-0.00291	0.00265	-0.000742298	0.00692
6.28997	0.0021	-0.0029	0.00266	-0.000713153	0.00695
6.29164	0.0021	-0.0029	0.00267	-0.000683029	0.00698
6.29331	0.0021	-0.00289	0.00269	-0.000653396	0.007
6.29497	0.0021	-0.00288	0.0027	-0.000624216	0.00703
6.29664	0.00211	-0.00288	0.00271	-0.000593704	0.00705
6.29831	0.00211	-0.00287	0.00273	-0.00056251	0.00707
6.29997	0.00212	-0.00286	0.00275	-0.000532756	0.00709
6.30164	0.00212	-0.00285	0.00277	-0.000503238	0.0071
6.30331	0.00213	-0.00284	0.00279	-0.000474362	0.00712
6.30497	0.00213	-0.00283	0.00281	-0.000446386	0.00713
6.30664	0.00214	-0.00282	0.00284	-0.000419752	0.00715
6.30831	0.00214	-0.0028	0.00287	-0.000391362	0.00716
6.30997	0.00214	-0.00279	0.00289	-0.000362747	0.00718
6.31164	0.00215	-0.00278	0.00293	-0.000334666	0.00719
6.31331	0.00215	-0.00277	0.00296	-0.000307211	0.00721
6.31497	0.00215	-0.00276	0.00299	-0.000278661	0.00722
6.31664	0.00215	-0.00275	0.00303	-0.000252552	0.00723
6.31831	0.00215	-0.00274	0.00306	-0.00022543	0.00723
6.31997	0.00215	-0.00272	0.00311	-0.000197407	0.00724
6.32164	0.00215	-0.00271	0.00316	-0.000167541	0.00725
6.3233	0.00215	-0.0027	0.00321	-0.000137953	0.00725
6.32497	0.00216	-0.00269	0.00327	-0.000105645	0.00725
6.32664	0.00216	-0.00268	0.00333	-7.41783e-05	0.00725
6.3283	0.00216	-0.00266	0.0034	-4.32825e-05	0.00725
6.32997	0.00216	-0.00265	0.00347	-1.44575e-05	0.00725
6.33164	0.00216	-0.00264	0.00354	1.59609e-05	0.00725
6.3333	0.00216	-0.00263	0.00362	4.42184e-05	0.00725
6.33497	0.00216	-0.00262	0.0037	7.10834e-05	0.00725
6.33664	0.00216	-0.00261	0.00379	9.82584e-05	0.00724
6.3383	0.00216	-0.00259	0.00388	0.000125808	0.00724
6.33997	0.00216	-0.00257	0.00398	0.000149488	0.00723
6.34164	0.00217	-0.00255	0.00409	0.000174443	0.00723
6.3433	0.00217	-0.00253	0.0042	0.000200532	0.00722
6.34497	0.00217	-0.00251	0.00432	0.000225956	0.00721
6.34664	0.00217	-0.0025	0.00446	0.000250588	0.0072
6.3483	0.00217	-0.00248	0.00459	0.000278123	0.00719
[truncated: 12,396 more rows]

## Sheet: Figure 2g inset
Time (h)	ARG-16-NaBH4	Std. dev.	NaBH4	Std. dev.
0	1	0.5	0.1	0.1
4	8	2	0.2	0.1
8	17	4	0.6	0.3
12	27.5	4	1	0.8
16	31	6	1	0.9
24	33	6	1	0.9

## Sheet: Figure 3a
System	Product Yield (%)	Std dev.
BET-16	60.5	11
ARG-16	27.5	4
GLU-16	3	1
LYS-16	7.5	3
HIS-16	4.3	2
BET-16-HFIP	5.1	2
BET-16-Na2SO4	7.2	3
BET-16 w/o NaBH4	0	0
BET-16-NADH	0	0

## Sheet: Figure 3c inset
x (nm)	y (nm)	Std. dev.
0	1.00645	0.33236
9.17137	1.31258	0.31209
18.3427	1.31959	0.36072
27.5141	1.13624	0.32401
36.6855	1.09443	0.45493
45.8569	0.6741	0.46468
55.0282	0.84842	0.55066
64.1996	1.16769	0.65979
73.371	1.39968	0.60137
82.5423	2.11502	0.64588
91.7137	2.14928	0.51952
100.885	2.19616	0.68557
110.056	2.3776	0.79518
119.228	2.50427	0.8954
128.399	3.72691	0.9056
137.571	4.30981	1.26242
146.742	5.7568	1.34908
155.913	6.40526	1.42063
165.085	6.94318	1.33036
174.256	7.20894	1.56023
183.427	7.86986	1.6037
192.599	7.66219	1.59948
201.77	5.66623	1.57068
210.942	5.04916	1.52544
220.113	3.53459	1.43959
229.284	2.89769	1.32427
238.456	2.13188	1.21257
247.627	1.66918	1.17733
256.798	0.63418	1.00672
265.97	0.40498	0.80159
275.141	0.46618	0.46612
284.313	0.79909	0.47284
293.484	0.92927	0.38058
302.655	0.98864	0.27128
311.827	0.56982	0.34521
320.998	0.39386	0.35174
330.169	0.05539	0.47493
339.341	0.19062	0.46839
348.512	0	0.42847
357.684	0.10162	0.33237
366.855	0.05912	0.26927

## Sheet: Figure 3d
Wavelength (nm)	[θ]ME (deg M-1m-1)
400	-1.44374e+06
399	-1.20544e+06
398	-1.00669e+06
397	-847481
396	-727814
395	-647689
394	-583681
393	-579523
392	-687041
391	-836932
390	-980542
389	-1.1147e+06
388	-1.27054e+06
387	-1.3892e+06
386	-1.47409e+06
385	-1.58778e+06
384	-1.66632e+06
383	-1.78513e+06
382	-2.03099e+06
381	-2.2753e+06
380	-2.43659e+06
379	-2.52998e+06
378	-2.5893e+06
377	-2.57791e+06
376	-2.45189e+06
375	-2.24951e+06
374	-1.94579e+06
373	-1.69031e+06
372	-1.58862e+06
371	-1.58592e+06
370	-1.66767e+06
369	-1.83959e+06
368	-2.13238e+06
367	-2.48825e+06
366	-2.79747e+06
365	-3.00398e+06
364	-3.07018e+06
363	-3.04777e+06
362	-2.97134e+06
361	-2.87868e+06
360	-2.74352e+06
359	-2.62232e+06
358	-2.50403e+06
357	-2.38416e+06
356	-2.28429e+06
355	-2.16833e+06
354	-2.07011e+06
353	-1.95812e+06
352	-1.82312e+06
351	-1.73503e+06
350	-1.68816e+06
349	-1.78485e+06
348	-1.92857e+06
347	-2.05489e+06
346	-2.21833e+06
345	-2.34484e+06
344	-2.43941e+06
343	-2.41721e+06
342	-2.30668e+06
341	-2.14527e+06
340	-1.93649e+06
339	-1.83755e+06
338	-1.82985e+06
337	-1.86325e+06
336	-1.94624e+06
335	-2.01169e+06
334	-1.95e+06
333	-1.77549e+06
332	-1.59132e+06
331	-1.36963e+06
330	-1.0961e+06
329	-854393
328	-716764
327	-773145
326	-1.08615e+06
325	-1.53192e+06
324	-1.98771e+06
323	-2.48588e+06
322	-3.01017e+06
321	-3.41743e+06
320	-3.66567e+06
319	-3.82865e+06
318	-3.977e+06
317	-4.31462e+06
316	-4.81177e+06
315	-5.22081e+06
314	-5.42995e+06
313	-5.39312e+06
312	-5.18805e+06
311	-4.78033e+06
310	-4.17758e+06
309	-3.47033e+06
308	-2.63103e+06
307	-2.04399e+06
306	-1.77998e+06
305	-1.82749e+06
304	-2.06725e+06
303	-2.44659e+06
302	-3.00725e+06
301	-3.6277e+06
300	-4.18224e+06
299	-4.61702e+06
298	-4.77891e+06
297	-4.7979e+06
296	-4.70356e+06
295	-4.69865e+06
294	-4.69876e+06
293	-4.76673e+06
292	-5.01433e+06
291	-5.3397e+06
290	-5.74782e+06
289	-6.36204e+06
288	-7.11524e+06
287	-7.73291e+06
286	-8.20956e+06
285	-8.54869e+06
284	-8.49359e+06
283	-8.28417e+06
282	-7.86845e+06
281	-7.12461e+06
280	-6.10695e+06
279	-5.2704e+06
278	-4.74731e+06
277	-4.35656e+06
276	-4.20064e+06
275	-4.14309e+06
274	-4.20901e+06
273	-4.56514e+06
272	-4.98557e+06
271	-5.4765e+06
270	-5.89683e+06
269	-6.38211e+06
268	-6.91174e+06
267	-7.24325e+06
266	-7.47013e+06
265	-7.38255e+06
264	-7.21136e+06
263	-6.7843e+06
262	-6.21482e+06
261	-6.03376e+06
260	-6.13674e+06
259	-6.67703e+06
258	-7.49573e+06
257	-8.45004e+06
256	-9.74509e+06
255	-11396600
254	-13264600
253	-14370400
252	-14603900
251	-14139800
250	-12746900
249	-10887400
248	-8.60514e+06
247	-6.05164e+06
246	-3.92304e+06
245	-2.77488e+06
244	-2.09361e+06
243	-1.71786e+06
242	-1.87129e+06
241	-2.87746e+06
240	-4.41108e+06
239	-6.62581e+06
238	-8.76513e+06
237	-10160400
236	-12072400
235	-14765300
234	-17648300
233	-20658200
232	-23776500
231	-27684900
230	-32146600
229	-37826900
228	-43636800
227	-48470500
226	-52770300
225	-56019000
224	-57587400
223	-56165800
222	-51560000
221	-43660200
220	-33651200
219	-23991800
218	-14907600
217	-5.20601e+06
216	6.6169e+06
215	20233100
214	34700200
213	52490400
212	74380900
211	103906000
210	140258000
209	180243000
208	221732000
207	267563000
206	318978000
205	372059000
204	419142000
203	459407000
202	490614000
201	512114000
200	519951000
199	506934000
198	471400000
197	419414000
196	356162000
195	283139000
194	219901000
193	153186000
192	82991500
191	9.31942e+06
190	-67830800
	--

## Sheet: Figure 3d inset
Original data			Fit Peak 1		Fit Peak 2
1798.55	0.05392		1798.55	0.04242	1798.55	0.04242
1796.49	0.0543		1796.49	0.04242	1796.49	0.04242
1794.42	0.05447		1794.42	0.04242	1794.42	0.04242
1792.36	0.05325		1792.36	0.04242	1792.36	0.04242
1790.29	0.05009		1790.29	0.04242	1790.29	0.04242
1788.23	0.04715		1788.23	0.04242	1788.23	0.04242
1786.16	0.04202		1786.16	0.04242	1786.16	0.04242
1784.1	0.03918		1784.1	0.04242	1784.1	0.04242
1782.03	0.03903		1782.03	0.04242	1782.03	0.04242
1779.97	0.04175		1779.97	0.04242	1779.97	0.04242
1777.9	0.04614		1777.9	0.04242	1777.9	0.04242
1775.84	0.04655		1775.84	0.04242	1775.84	0.04242
1773.77	0.04611		1773.77	0.04242	1773.77	0.04242
1771.71	0.04651		1771.71	0.04242	1771.71	0.04242
1769.64	0.04637		1769.64	0.04242	1769.64	0.04242
1767.58	0.04547		1767.58	0.04242	1767.58	0.04242
1765.51	0.04456		1765.51	0.04242	1765.51	0.04242
1763.45	0.04471		1763.45	0.04242	1763.45	0.04242
1761.38	0.04559		1761.38	0.04242	1761.38	0.04242
1759.32	0.04591		1759.32	0.04242	1759.32	0.04242
1757.25	0.04646		1757.25	0.04242	1757.25	0.04242
1755.19	0.04732		1755.19	0.04242	1755.19	0.04242
1753.12	0.04846		1753.12	0.04242	1753.12	0.04242
1751.06	0.04964		1751.06	0.04242	1751.06	0.04242
1748.99	0.05071		1748.99	0.04242	1748.99	0.04242
1746.93	0.05178		1746.93	0.04242	1746.93	0.04242
1744.86	0.05423		1744.86	0.04242	1744.86	0.04243
1742.8	0.05545		1742.8	0.04242	1742.8	0.04243
1740.73	0.05592		1740.73	0.04242	1740.73	0.04245
1738.67	0.05695		1738.67	0.04242	1738.67	0.04246
1736.6	0.0564		1736.6	0.04242	1736.6	0.04249
1734.54	0.05704		1734.54	0.04242	1734.54	0.04254
1732.47	0.05706		1732.47	0.04242	1732.47	0.04262
1730.41	0.05735		1730.41	0.04242	1730.41	0.04274
1728.35	0.05916		1728.35	0.04242	1728.35	0.04292
1726.28	0.06089		1726.28	0.04242	1726.28	0.04319
1724.22	0.06177		1724.22	0.04243	1724.22	0.04358
1722.15	0.06336		1722.15	0.04243	1722.15	0.04413
1720.09	0.06495		1720.09	0.04243	1720.09	0.04489
1718.02	0.06639		1718.02	0.04244	1718.02	0.04592
1715.96	0.06768		1715.96	0.04245	1715.96	0.04728
1713.89	0.06898		1713.89	0.04246	1713.89	0.04904
1711.83	0.06991		1711.83	0.04248	1711.83	0.05126
1709.76	0.07152		1709.76	0.04251	1709.76	0.05399
1707.7	0.07545		1707.7	0.04255	1707.7	0.05727
1705.63	0.07954		1705.63	0.0426	1705.63	0.06109
1703.57	0.08344		1703.57	0.04268	1703.57	0.06544
1701.5	0.09016		1701.5	0.04278	1701.5	0.07023
1699.44	0.09331		1699.44	0.04291	1699.44	0.07536
1697.37	0.10034		1697.37	0.04309	1697.37	0.08066
1695.31	0.11086		1695.31	0.04332	1695.31	0.08594
1693.24	0.12379		1693.24	0.04363	1693.24	0.09098
1691.18	0.13007		1691.18	0.04403	1691.18	0.09552
1689.11	0.13577		1689.11	0.04454	1689.11	0.09934
1687.05	0.139		1687.05	0.04518	1687.05	0.10223
1684.98	0.139		1684.98	0.04599	1684.98	0.10403
1682.92	0.13855		1682.92	0.047	1682.92	0.10463
1680.85	0.13701		1680.85	0.04824	1680.85	0.10399
1678.79	0.13602		1678.79	0.04975	1678.79	0.10215
1676.72	0.13532		1676.72	0.05158	1676.72	0.09923
1674.66	0.13488		1674.66	0.05375	1674.66	0.09538
1672.59	0.13381		1672.59	0.05632	1672.59	0.09081
1670.53	0.13279		1670.53	0.05932	1670.53	0.08577
1668.46	0.13357		1668.46	0.06279	1668.46	0.08048
1666.4	0.13615		1666.4	0.06676	1666.4	0.07518
1664.33	0.13816		1664.33	0.07124	1664.33	0.07006
1662.27	0.13962		1662.27	0.07625	1662.27	0.06528
1660.2	0.14208		1660.2	0.08177	1660.2	0.06095
1658.14	0.145		1658.14	0.0878	1658.14	0.05715
1656.07	0.14799		1656.07	0.0943	1656.07	0.05389
1654.01	0.15258		1654.01	0.1012	1654.01	0.05118
1651.94	0.15653		1651.94	0.10843	1651.94	0.04898
1649.88	0.16482		1649.88	0.1159	1649.88	0.04723
1647.81	0.16974		1647.81	0.1235	1647.81	0.04588
1645.75	0.1758		1645.75	0.1311	1645.75	0.04486
1643.68	0.1795		1643.68	0.13855	1643.68	0.04411
1641.62	0.18651		1641.62	0.14572	1641.62	0.04356
1639.55	0.192		1639.55	0.15245	1639.55	0.04318
1637.49	0.19818		1637.49	0.15858	1637.49	0.04291
1635.42	0.20378		1635.42	0.16398	1635.42	0.04274
1633.36	0.20808		1633.36	0.16851	1633.36	0.04262
1631.29	0.21591		1631.29	0.17206	1631.29	0.04254
1629.23	0.2213		1629.23	0.17454	1629.23	0.04249
1627.16	0.22734		1627.16	0.17588	1627.16	0.04246
1625.1	0.23124		1625.1	0.17606	1625.1	0.04245
1623.03	0.23148		1623.03	0.17505	1623.03	0.04243
1620.97	0.22953		1620.97	0.1729	1620.97	0.04243
1618.9	0.22517		1618.9	0.16965	1618.9	0.04242
1616.84	0.21879		1616.84	0.16539	1616.84	0.04242
1614.77	0.21176		1614.77	0.16024	1614.77	0.04242
1612.71	0.20458		1612.71	0.1543	1612.71	0.04242
1610.64	0.19555		1610.64	0.14773	1610.64	0.04242
1608.58	0.18572		1608.58	0.14068	1608.58	0.04242
1606.51	0.17978		1606.51	0.13329	1606.51	0.04242
1604.45	0.17394		1604.45	0.12572	1604.45	0.04242
1602.38	0.1654		1602.38	0.11811	1602.38	0.04242
1600.32	0.15818		1600.32	0.11059	1600.32	0.04242
1598.25	0.15087		1598.25	0.10327	1598.25	0.04242
1596.19	0.14378		1596.19	0.09627	1596.19	0.04242
1594.12	0.13817		1594.12	0.08965	1594.12	0.04242
1592.06	0.13304		1592.06	0.08348	1592.06	0.04242
1589.99	0.1287		1589.99	0.0778	1589.99	0.04242
1587.93	0.12454		1587.93	0.07264	1587.93	0.04242
1585.87	0.12187		1585.87	0.06801	1585.87	0.04242
1583.8	0.11912		1583.8	0.0639	1583.8	0.04242
1581.74	0.11766		1581.74	0.06028	1581.74	0.04242
1579.67	0.11545		1579.67	0.05715	1579.67	0.04242
1577.61	0.11206		1577.61	0.05446	1577.61	0.04242
1575.54	0.10871		1575.54	0.05217	1575.54	0.04242
1573.48	0.10501		1573.48	0.05025	1573.48	0.04242
1571.41	0.10119		1571.41	0.04865	1571.41	0.04242
1569.35	0.09946		1569.35	0.04734	1569.35	0.04242
1567.28	0.09691		1567.28	0.04627	1567.28	0.04242
1565.22	0.09274		1565.22	0.0454	1565.22	0.04242
1563.15	0.09128		1563.15	0.04471	1563.15	0.04242
1561.09	0.08982		1561.09	0.04416	1561.09	0.04242
1559.02	0.08699		1559.02	0.04374	1559.02	0.04242
1556.96	0.08569		1556.96	0.04341	1556.96	0.04242
1554.89	0.08451		1554.89	0.04315	1554.89	0.04242
1552.83	0.0837		1552.83	0.04296	1552.83	0.04242
1550.76	0.08299		1550.76	0.04281	1550.76	0.04242
1548.7	0.08299		1548.7	0.0427	1548.7	0.04242
1546.63	0.08345		1546.63	0.04262	1546.63	0.04242
1544.57	0.08456		1544.57	0.04256	1544.57	0.04242
1542.5	0.08464		1542.5	0.04252	1542.5	0.04242
1540.44	0.08397		1540.44	0.04249	1540.44	0.04242
1538.37	0.08357		1538.37	0.04247	1538.37	0.04242
1536.31	0.08333		1536.31	0.04245	1536.31	0.04242
1534.24	0.08333		1534.24	0.04244	1534.24	0.04242
1532.18	0.08296		1532.18	0.04244	1532.18	0.04242
1530.11	0.0821		1530.11	0.04243	1530.11	0.04242
1528.05	0.08237		1528.05	0.04243	1528.05	0.04242
1525.98	0.08224		1525.98	0.04242	1525.98	0.04242
1523.92	0.0812		1523.92	0.04242	1523.92	0.04242
1521.85	0.08013		1521.85	0.04242	1521.85	0.04242
1519.79	0.07958		1519.79	0.04242	1519.79	0.04242
1517.72	0.07958		1517.72	0.04242	1517.72	0.04242
1515.66	0.07944		1515.66	0.04242	1515.66	0.04242
1513.59	0.07909		1513.59	0.04242	1513.59	0.04242
1511.53	0.07705		1511.53	0.04242	1511.53	0.04242
1509.46	0.07518		1509.46	0.04242	1509.46	0.04242
1507.4	0.07389		1507.4	0.04242	1507.4	0.04242
1505.33	0.07377		1505.33	0.04242	1505.33	0.04242
1503.27	0.07357		1503.27	0.04242	1503.27	0.04242
1501.2	0.07253		1501.2	0.04242	1501.2	0.04242
1499.14	0.07184		1499.14	0.04242	1499.14	0.04242
1497.07	0.07119		1497.07	0.04242	1497.07	0.04242
1495.01	0.07077		1495.01	0.04242	1495.01	0.04242
1492.94	0.07043		1492.94	0.04242	1492.94	0.04242
1490.88	0.06859		1490.88	0.04242	1490.88	0.04242
1488.81	0.0676		1488.81	0.04242	1488.81	0.04242
1486.75	0.06732		1486.75	0.04242	1486.75	0.04242
1484.68	0.06638		1484.68	0.04242	1484.68	0.04242
1482.62	0.06626		1482.62	0.04242	1482.62	0.04242
1480.55	0.06592		1480.55	0.04242	1480.55	0.04242
1478.49	0.06557		1478.49	0.04242	1478.49	0.04242
1476.42	0.06554		1476.42	0.04242	1476.42	0.04242
1474.36	0.06392		1474.36	0.04242	1474.36	0.04242
1472.29	0.06407		1472.29	0.04242	1472.29	0.04242
1470.23	0.06439		1470.23	0.04242	1470.23	0.04242
1468.16	0.06488		1468.16	0.04242	1468.16	0.04242
1466.1	0.06508		1466.1	0.04242	1466.1	0.04242
1464.03	0.06452		1464.03	0.04242	1464.03	0.04242
1461.97	0.06421		1461.97	0.04242	1461.97	0.04242
1459.9	0.06421		1459.9	0.04242	1459.9	0.04242
1457.84	0.06439		1457.84	0.04242	1457.84	0.04242
1455.77	0.0664		1455.77	0.04242	1455.77	0.04242
1453.71	0.06677		1453.71	0.04242	1453.71	0.04242
1451.64	0.06825		1451.64	0.04242	1451.64	0.04242
1449.58	0.07032		1449.58	0.04242	1449.58	0.04242
1447.51	0.06978		1447.51	0.04242	1447.51	0.04242
1445.45	0.06848		1445.45	0.04242	1445.45	0.04242
1443.38	0.06815		1443.38	0.04242	1443.38	0.04242
1441.32	0.06796		1441.32	0.04242	1441.32	0.04242
1439.26	0.06824		1439.26	0.04242	1439.26	0.04242
1437.19	0.06861		1437.19	0.04242	1437.19	0.04242
1435.13	0.06822		1435.13	0.04242	1435.13	0.04242
1433.06	0.06876		1433.06	0.04242	1433.06	0.04242
1431	0.06933		1431	0.04242	1431	0.04242
1428.93	0.06914		1428.93	0.04242	1428.93	0.04242
1426.87	0.06902		1426.87	0.04242	1426.87	0.04242
1424.8	0.06988		1424.8	0.04242	1424.8	0.04242
1422.74	0.06961		1422.74	0.04242	1422.74	0.04242
1420.67	0.06855		1420.67	0.04242	1420.67	0.04242
1418.61	0.06706		1418.61	0.04242	1418.61	0.04242
1416.54	0.06735		1416.54	0.04242	1416.54	0.04242
1414.48	0.06768		1414.48	0.04242	1414.48	0.04242
1412.41	0.06617		1412.41	0.04242	1412.41	0.04242
1410.35	0.06557		1410.35	0.04242	1410.35	0.04242
1408.28	0.06562		1408.28	0.04242	1408.28	0.04242
1406.22	0.06623		1406.22	0.04242	1406.22	0.04242
1404.15	0.06516		1404.15	0.04242	1404.15	0.04242
1402.09	0.06438		1402.09	0.04242	1402.09	0.04242
1400.02	0.0636		1400.02	0.04242	1400.02	0.04242

## Sheet: Figure 3g 
Concentration of NaBH4 (mM)	Zeta potential (mV) BET-16	Std dev.	Zeta potential (mV) ARG-16	Std dev.
0	43.4	3	38.5	4
2.5	29	5	34.9	3
5	18	4	31.7	5
7.5	6	3	28.5	6
10	1	2	25.6	4

## Sheet: Figure 4a
Time (h)	Product Yield (%)	Std dev.
12	60.5	11
24	54.4	5
36	42.3	7

[truncated: 35 more sheets: Figure 4b, Figure 4c HPLC chromatogram, Figure 4c Bar diagram, Supplementary Fig. 3, Supplementary Fig. 7, Supplementary Fig. 8, Supplementary Fig. 9, Supplementary Fig. 10c, Supplementary Fig. 11, Supplementary Fig. 12 , Supplementary Fig. 15, Supplementary Fig. 16, Supplementary Fig. 19, Supplementary Fig. 20, Supplementary Fig. 23, Supplementary Fig. 24, Supplementary Fig. 25, Supplementary Fig. 27, Supplementary Fig. 28, Supplementary Fig. 29 …]
